# Supplementary material for: Rapid luminescence-based screening method for SARS- CoV-2 inhibitors discovery
Source: SLAS Discov. Author manuscript; Available in PMC 2026 Jun 1. (PMC13224317; doi:10.1016/j.slasd.2025.100211)
Supplement: 1 [file NIHMS2170221-supplement-1.xlsx]

## Sheet: 1- luminescence VS immunofluore
Data luminescence signal at 24h and immunofluorescence signal at 48h
Template
<>	1	2	3	4	5	6	7	8	9	10	11	12	13	14	15	16	17	18	19	20	21	22	23	24
A	Non Infected wells		REM										REM										Infected wells
B
C
D
E
F
G
H
I	Infected wells																						Non Infected wells
J
K
L
M
N
O
P
Plate 1: first replicate luminescence signal at 24h
				Concentration in µM										Concentration in µM
				18	9	4.5	2.25	1.125	0.5625	0.28125	0.140625	0.0703125	0.0351562	18	9	4.5	2.25	1.125	0.5625	0.28125	0.140625	0.0703125	0.0351562
	<>	1	2	3	4	5	6	7	8	9	10	11	12	13	14	15	16	17	18	19	20	21	22	23	24		Ave High	1.83949e+06
	A	471	1004	458058	373443	459726	371592	460218	407163	646110	505623	1819139	1602125	438677	357663	438492	362694	431776	363791	476382	510422	1240691	1847130	2018667	2116261		SD High	155682
	B	301	824	381414	367848	369129	380008	391528	428848	601740	1010106	1757581	1869312	381396	375379	375140	371567	363242	387534	400806	556527	1060325	1845304	2035586	1878747		AVE Low	4146.03
	C	271	744	429118	361984	422138	371743	448907	395200	660668	1019946	1808251	1936706	431559	370596	425368	355840	433267	364420	462435	517328	1048816	1592706	1545804	1785155		SD Low	4038.84
	D	247	644																					1816144	1846466
	E	534	981																					1820478	1648825		Z score	0.738925
	F	1167	1854																					2022477	1825041
	G	2514	3121																					1722899	2035957
	H	11116	11230																					1597276	1782344		CV 100%	2.41187
	I	1843327	1820701																					14857	10970		CV 0%	0.172206
	J	1850472	1869415																					7461	3518		S/N	443.676
	K	1924894	1678611																					4876	2421
	L	1635166	1804006																					4575	2371
	M	1666984	1562525																					4959	2748
	N	2097609	1824431																					6377	3298
	O	1912453	2098053																					6764	3708
	P	1903332	1873723																					12382	4365
Plate 2: second replicate luminescencesignal at 24h
				Concentration in µM										Concentration in µM
				18	9	4.5	2.25	1.125	0.5625	0.28125	0.140625	0.0703125	0.0351562	18	9	4.5	2.25	1.125	0.5625	0.28125	0.140625	0.0703125	0.0351562
	<>	1	2	3	4	5	6	7	8	9	10	11	12	13	14	15	16	17	18	19	20	21	22	23	24		Ave High	1.7895e+06
	A	505	992	431692	362857	427827	357868	446948	387148	597531	818140	1483889	1492068	423766	346462	419899	356944	433609	377152	614663	942020	2079526	1852551	1791221	2011085		SD High	277188
	B	472	1208	342021	350370	347634	346582	343150	414837	499296	780168	1503490	1600942	346403	352907	342014	353089	361124	362695	416647	897910	1957105	2312827	2073253	1848751		AVE Low	4198
	C	545	1429	419067	350391	408424	350429	428413	375705	660108	837489	1357263	1343024	414462	347153	409577	350468	433016	391113	607704	815954	1629460	1884796	1706265	1998245		SD Low	4432.38
	D	492	1202																					2022906	1979509
	E	552	1252																					1905794	1949782		Z score	0.526769
	F	925	1549																					1486184	1784101
	G	1692	3182																					1801947	2145153
	H	5461	10350																					2181588	2240800		CV 100%	1.31781
	I	1481783	1686617																					19570	13983		CV 0%	0.186646
	J	1702528	1907144																					10680	5137		S/N	426.275
	K	1411758	1240446																					8263	3566
	L	1839710	1895775																					7389	2899
	M	1279416	1168590																					4733	2205
	N	1761649	1819076																					4593	1745
	O	1560067	1503461																					5014	2552
	P	2057411	2022042																					7643	2556
Plate 3: immunofluorescence signal at 24h
				Concentration in µM										Concentration in µM
				18	9	4.5	2.25	1.125	0.5625	0.28125	0.140625	0.0703125	0.0351562	18	9	4.5	2.25	1.125	0.5625	0.28125	0.140625	0.0703125	0.0351562
	<>	1	2	3	4	5	6	7	8	9	10	11	12	13	14	15	16	17	18	19	20	21	22	23	24		Ave High	8706.48
	A	1164	1173	1216	1186	1460	1373	1494	1801	2237	4239	7741	8573	1208	1158	1403	1285	1448	1846	2304	4519	6526	9695	8955	8469		SD High	809.643
	B	1178	1146	1188	1088	1197	1186	1484	1736	2265	2761	8315	9143	1250	1073	1785	1212	1406	1727	4062	5104	9006	9484	8970	8171		AVE Low	1289.88
	C	1306	1283	1279	1206	1295	1214	1412	1630	2391	3825	7059	7315	1236	1174	1281	1297	1428	1696	2223	4089	8909	10308	9697	8498		SD Low	106.149
	D	1240	1171																					9336	7834
	E	1253	1190																					7351	8136		Z score	0.629565
	F	1246	1177																					8709	8229
	G	1225	1261																					6722#	7886
	H	1201	1124																					8345	6347#		CV 100%	2.19505
	I	9638	10055																					1358	1324		CV 0%	0.0145477
	J	9748	9789																					1329	1259		S/N	6.74987
	K	8805	9765																					1363	1312
	L	10230	9068																					1374	1354
	M	7618	8093																					1371	1410
	N	8305	8272																					1400	1483
	O	7274	6602#																					1298	1409
	P	8643	8599																					1595	1299

## Sheet: 2-Reference drugs IC50
Result of the dose response experiment of the commercially available reference drugs against icSARS-CoV-2-nLuc
1- Template used				Concentration µM										Concentration µM
				36	12	4	1.33333	0.444444	0.148148	0.0493827	0.0164609	0.00548697		36	12	4	1.33333	0.444444	0.148148	0.0493827	0.0164609	0.00548697
	<>	1	2	3	4	5	6	7	8	9	10	11	12	13	14	15	16	17	18	19	20	21	22	23	24
	A	Non Infected wells		Remdesivir										Remdesivir
	B
	C			Nirmatrelvir										Nirmatrelvir
	D																							Infected wells
	E
	F
	G
	H
	I	Infected wells		Molnupiravir										Molnupiravir										Non Infected wells
	J
	K			Ritonavir										Ritonavir
	L
	M			Naraprelvir										Naraprelvir
	N
	O			Boceprelvir										Boceprelvir
	P
2- Result of the experiment 1
	<>	1	2	3	4	5	6	7	8	9	10	11	12	13	14	15	16	17	18	19	20	21	22	23	24		Ave High	1.97254e+06
	A	813	1240	141754	115163	141108	114468	172179	555875	3472884	2937403	3265102		142704	117112	140393	125868	158425	446330	4077407	2371746	1632115					SD High	302896
	B	843	1446	119575	121933	117367	116560	143589	342664	2761345	2695699	2363519		121869	120746	121139	127376	132289	370018	3695364	1976309	758070					AVE Low	5906.72
	C	933	1506	139944	114610	139348	118449	143681	120874	449019	1046423	1898534		145649	120474	141288	118306	144250	129461	678983	1113230	1310804					SD Low	4368.11
	D	1496	2387	120973	120946	121573	124306	126336	130464	527540	1060898	1574669		128235	123671	122581	125083	125477	136852	757869	1176808	865559		1958150	2078036
	E	2010	3347																					2350949	1430520		Z score	0.531283
	F	1920	4795																					1877253	1091448
	G	2897	7620																					2555016	2381522
	H	11092	14579																					1393119	1016279		CV 100%	1.32931
	I	983889	1538099	173526	294602	830276	571143	1173027	1670714	1823309	1559214	1379462		206765	258630	595475	1387373	2702281	1447766	2255830	1811065	1757758		17111	7640		CV 0%	0.130729
	J	2121126	2161333	157303	411089	536261	1192289	723282	812201	2240548	1127909	1147935		155560	224846	640577	919214	2033462	2281021	1591072	1538512	2042499		11336	5502		S/N	333.948
	K	1239268	841589	177778	592674	1681837	1167663	1546345	2343671	1295865	1144507	2105031		183316	358083	1601511	2060480	2035673	1636915	2406538	2004771	2149237		10808	5058
	L	2075561	2006521	167859	267686	1028382	1870114	1167395	546686	1951826	1380900	1963749		167818	432414	928783	1453910	1888256	1927582	917606	1821004	1117988		10661	4628
	M	2072177	1707709	155359	256857	787172	1203311	1179416	2970507	1943993	1728306	1369356		156020	251989	938910	1818099	2198803	1525827	1719572	1109310	1475085		11162	4891
	N	1553721	1257059	128833	326016	932686	1269020	1231739	1709836	1531026	2332242	1731318		134274	253829	474067	760944	2168063	2545784	1265407	1981202	2527784		9837	4865
	O	2434358	1541250	158422	397893	966428	1354101	1552909	1535341	2196879	1349156	2117388		152331	325338	1091312	1081320	1318016	1799971	1547632	1933895	1768502		7907	4221
	P	1807367	1267440	134954	313675	1730749	2111860	1937158	2098368	1037308	1497126	1512524		131796	288277	969984	1808712	1027714	1668417	2788960	1792039	1060525		9052	5412
3- Result of the experiment 2
	<>	1	2	3	4	5	6	7	8	9	10	11	12	13	14	15	16	17	18	19	20	21	22	23	24		Ave High	1.75273e+06
	A	891	961	129626	122379	129755	127988	205337	855781	3050000	2788564	1406269		139812	124484	138540	130404	190756	1243755	4896599	2794780	1768303					SD High	281139
	B	851	1121	123828	118073	120994	118528	142331	562640	4438223	4662806	2125908		133588	121106	123978	119942	194243	661633	2323828	2306939	2830131					AVE Low	6126.62
	C	851	1291	134374	127115	135394	130577	142321	142579	624477	2333472	1734268		144302	130686	133806	125230	137581	147289	802061	1760076	1837282		1820508	1163035		SD Low	4897.66
	D	921	1524	128239	123917	132419	122912	131508	144629	646611	964918	1230296		139812	126419	143645	130784	138240	149179	1397165	1437948	1701952		1470212	1349479
	E	1114	2721																					2128765	1092310		Z score	0.508699
	F	1697	3278																					2340860	1001187
	G	3662	7555																					1908115	1986096
	H	8296	11190																					2410168	1781388		CV 100%	1.27259
	I	1764271	1978163	197104	281484	492391	1340698	1198194	866500	2671192	784315	1168333		194898	320496	913575	1443691	2129422	1488101	1838860	2126868	2385052		16985	14763		CV 0%	0.141316
	J	1971013	1815308	153593	264637	629700	1431581	1222737	1539998	826999	1082687	1641447		194373	318686	665617	893899	521656	1719912	1125558	2781601	2487918		13394	7742		S/N	286.084
	K	1265348	1568124	217854	691069	1526902	1711001	1676062	1804233	1739974	1955220	1362560		159406	329794	1282975	432046	1955627	1533106	1213072	1191647	1916784		12769	6023
	L	2756775	1396828	201752	782602	1132442	1318094	1463523	1078449	1605162	2499072	1175552		184869	333993	1006334	2154507	1569839	2083413	1602713	1214873	781330		10616	5540
	M	1545357	1760642	151190	203108	586739	1591660	1755998	1933870	2037762	961024	1481798		143226	694524	1067237	1160920	1668473	1952478	2296036	3030348	1643468		12232	5086
	N	1547336	1904048	136366	285418	1231713	872349	987256	1440372	2164802	2198093	2199354		148617	313600	483141	1820988	2405735	1479997	2297300	2058715	1849240		10849	3965
	O	2606858	1037297	155578	457388	518424	1236512	1697592	1012524	1356079	1644949	2397981		143730	434098	1489219	1262757	1341520	1507828	1800482	2679703	1473565		9804	4045
	P	840560	706882	145460	498406	647866	1751641	1427750	1175871	1073880	773852	639295		143192	421160	513757	1094043	1866146	1240457	1515967	2373494	949655		11420	2895

## Sheet: 3-384-WP signal validation
	Validation of the luminescence signal in 384 well plate format for HTS																																														---------- CELLS ---------
								Assay Type: Activation (eg. Agonist) or Inhibitor (eg. Antagonist, Binding), enter act or inh :									Inhibition										Inh																		ID	Well #	High	Mid	Low
								Number of replicates per concentration to be used in Production Assay:							4												4																		D1P1	1	C7	D7	E7
																																													D1P1	2	C8	D8	E8
	Day 1, Plate 1																																												D1P1	3	C9	D9	E9
	row	1	2	3	4	5	6	7	8	9	10	11	12	13	14	15	16	17	18	19	20	21	22	23	24																				D1P1	4	C10	D10	E10
	A	2964074	685741	335845	1827374	714819	277171	2187133	710320	324304	3505756	1060534	275425	2053029	929835	321320	1607415	957208	274107	2977863	824286	345792	3174898	1714742	266734																				D1P1	5	C11	D11	E11
	B	2732833	855540	285428	2842461	754536	268668	3314700	1127937	282968	2382796	627105	269309	3869038	982721	282193	1991698	636239	272851	2748101	740437	275356	2824672	972778	275193																				D1P1	6	C12	D12	E12
	C	2483316	882878	332082	2222449	804523	258565	3061902	947265	319720	3568928	865953	275151	2772407	753217	312235	2849359	1465443	279182	3055090	923471	321977	3892056	1811255	280019																				D1P1	7	C13	D13	E13
	D	2361202	938084	282797	2206929	666953	269733	2832335	801365	304069	3989583	598300	285098	3406767	581860	276366	2669380	681672	276203	3763257	698685	269594	3223169	1070664	263344																				D1P1	8	C14	D14	E14
	E	1718383	710612	325364	2732684	999925	264082	2118058	778563	310484	1831236	761764	264311	2101769	664498	326286	3000402	1050728	265365	2741013	605268	317192	2925157	929740	259282																				D1P1	9	C15	D15	E15
	F	2307948	1046703	287517	2326301	1022765	253990	1783664	545604	279741	1527257	716072	271123	2837614	608890	273590	3743774	753793	266380	2198877	759242	259327	3722246	1299759	266023																				D1P1	10	C16	D16	E16
	G	2085025	711801	323469	2143026	627375	256820	1754797	1075908	314486	2515020	826020	263036	1855912	519495	303278	2647254	1211164	255505	1732231	756037	312005	2964966	1264396	256942																				D1P1	11	C17	D17	E17
	H	2800851	950049	288602	3044814	679517	253917	1689969	998987	272400	2497093	708954	265874	2368275	647918	278185	2829648	575505	255723	2626572	913571	260553	2047043	770797	258963																				D1P1	12	C18	D18	E18
	I	2421279	730412	325612	2001696	855091	264398	2083200	863402	320733	2890927	798770	263632	2483956	561664	308391	3325246	749796	246127	2519321	869286	326531	3756879	1679542	260310		Signal	Mean/SD	CV of Mean																D1P1	13	C19	D19	E19
	J	2251330	545074	279484	2457899	860958	274107	3022253	970196	276068	2698766	707532	266640	2320665	612072	263019	3128158	806319	265812	3022004	792039	252502	2939074	1094966	259431		High	2.61844e+06	11.159																D1P1	14	C20	D20	E20
	K	2039153	499173	327175	2198178	917702	268339	3123383	817415	306575	3219621	926146	267853	2147882	539333	314563	3285998	1155336	255273	1699531	422574	294878	2602784	706809	258150			584382																	D1P1	15	C21	D21	E21
	L	2451900	787293	285174	3260285	623890	269427	2857217	526980	278633	2935972	479866	253588	2849144	508203	257814	2021116	1139356	289492	2150748	634620	259361	3061511	555277	255166		Mid	803718	15.6653																D1P1	16	C22	D22	E22
	M	2803086	640710	333772	3533951	671157	269868	2175052	838627	296590	2966537	578365	257028	2826260	579104	313223	2343099	1366689	261044	3265361	638297	299250	3479646	862565	247564			251810																	D1P1	17	F7	G7	H7
	N	3032391	857647	285435	3446230	812682	260428	2161240	499889	274499	2974676	437497	250828	2517177	630675	257243	1955705	903643	265877	2666756	565939	255405	3003678	891444	254266		Low	279500	4.43541																D1P1	18	F8	G8	H8
	O	1735754	578053	321544	2860622	581958	257049	2253303	747884	314361	3548929	902049	251309	2394359	459017	314923	2763944	836725	256505	2241324	652484	300031	2580697	1255344	254855			24793.9																	D1P1	19	F9	G9	H9
	P	1938218	441289	272282	1643397	617516	258804	2266287	905388	261550	2210124	732057	261754	2647845	616488	257277	1932755	486836	259773	1859901	723697	250116	1323709	549322	258717		Mid %	77.5873	6.93798																D1P1	20	F10	G10	H10
	Column signal	H	M	L	H	M	L	H	M	L	H	M	L	H	M	L	H	M	L	H	M	L	H	M	L			10.766																	D1P1	21	F11	G11	H11
																					SW	Z	%Spec	Max/Min																					D1P1	22	F12	G12	H12
																					4.87754	0.609325	89.3257	9.36828																					D1P1	23	F13	G13	H13
																											S/N	94.335				average Z	0.642267												D1P1	24	F14	G14	H14
																											S/B	9.36828				SD Z scores	0.0470564												D1P1	25	F15	G15	H15
	Day 1, Plate 2																															SB average	9.13988												D1P1	26	F16	G16	H16
	row	1	2	3	4	5	6	7	8	9	10	11	12	13	14	15	16	17	18	19	20	21	22	23	24							SD SB	2.80412												D1P1	27	F17	G17	H17
	A	159295	2146806	265298	128690	1257282	205639	166007	3173615	346313	141894	1631730	394259	165290	2245673	206937	139536	2169513	268539	155348	1390657	399430	131269	2295907	284412																				D1P1	28	F18	G18	H18
	B	139073	1715295	319303	143528	1693652	303907	141176	1297018	242919	136971	2374026	302353	143123	1689765	281910	133560	1626226	240622	133332	1630068	379143	127657	1292795	273644																				D1P1	29	F19	G19	H19
	C	159708	2314369	288434	142912	2480778	266015	173013	2745807	324265	148698	2564302	373621	164829	1691769	318647	141683	1840937	474159	159879	1415253	267745	138576	2853136	372242																				D1P1	30	F20	G20	H20
	D	148129	2791110	263454	140291	2423609	331798	145843	2365549	230202	143943	2050220	409083	145476	1958565	359766	139968	2639186	290187	136879	2132302	280771	139576	1452385	193268																				D1P1	31	F21	G21	H21
	E	155106	1265917	521867	151796	2275126	312597	167552	1331142	611106	148436	2976883	489318	182806	3088110	314548	147587	3114711	275959	172076	1991648	370204	137403	2328567	293342																				D1P1	32	F22	G22	H22
	F	153043	2292983	262037	154827	2100682	361206	150368	2089253	287947	144703	1832692	275587	146262	1957434	267571	135784	2576966	376829	146674	2318646	321983	136855	2734475	274619																				D1P1	33	I7	J7	K7
	G	165567	1188382	479665	146409	2462206	271410	184765	3250290	509168	150637	1872382	388031	176430	2985321	605809	148626	2722004	487568	164546	2026746	339528	132748	2708447	456258																				D1P1	34	I8	J8	K8
	H	146099	1352289	615014	147894	1966863	300555	154479	2445936	292514	144992	2295816	498487	146691	1328395	332120	137562	1684889	465629	140267	1190481	277684	139420	2945305	490192																				D1P1	35	I9	J9	K9
	I	159330	1949098	370570	157460	2635738	518872	180464	3310884#	685387	163391	3005305	197477	177959	2667706	358821	142456	3278020	516425	174320	1130985	507208	140522	1566039	331332		Signal	Mean/SD	CV of Mean																D1P1	36	I10	J10	K10
	J	150698	2090973	410902	147911	1597429	300963	153735	3022102	321885	145561	1971256	389819	153961	2412360	424151	140978	2890258	433600	138107	2221806	434608	130484	1898452	361326		High	2.15187e+06	13.1624																D1P1	37	I11	J11	K11
	K	164952	1824533	342772	158094	3254384	295374	179126	3002501	305392	154878	2442147	247252	172063	1147288	302053	141775	2922118	348940	176810	2578663	324038	135155	1771026	246644			566475																	D1P1	38	I12	J12	K12
	L	145676	1350196	447977	160306	2180084	388323	156204	2291912	362760	146763	1900702	252823	148787	2287280	284210	138780	1207048	347551	140968	1858084	464210	135984	3077703	295510		Mid	337540	14.0942																D1P1	39	I13	J13	K13
	M	155437	1560239	408032	154786	2795949	322703	181912	1793904	397802	156031	2560962	285778	178531	2201755	354470	147642	2245007	285642	170525	2689404	359955	134695	2934074	296091			95146.9																	D1P1	40	I14	J14	K14
	N	142136	2508732	284336	145486	1451800	226400	151632	2510096	250332	145469	2201548	343922	140774	527641#	267925	131351	2085748	320117	142119	2340399	347270	136964	1563777	232568		Low	150034	4.42506																D1P1	41	I15	J15	K15
	O	156951	1266563	333925	144536	2153112	226283	171735	2529348	287457	147785	2055664	249354	159063	1898491	308966	146617	1599113	247069	167640	3109146	268864	140482	1795747	292879			13278.2																	D1P1	42	I16	J16	K16
	P	144910	2158418	259509	139355	732681#	281761	148787	2365609	239873	140131	2413383	267242	144161	1314596	220830	135053	2177167	294657	140944	1973471	160527	133461	1246923	278712		Mid %	90.6333	2.62209																D1P1	43	I17	J17	K17
	Column signal	L	H	M	L	H	M	L	H	M	L	H	M	L	H	M	L	H	M	L	H	M	L	H	M			4.75298																	D1P1	44	I18	J18	K18
																					SW	Z	%Spec	Max/Min																					D1P1	45	I19	J19	K19
																					3.99737	0.565584	93.0277	14.3426																					D1P1	46	I20	J20	K20
																											S/N	150.761																	D1P1	47	I21	J21	K21
																											S/B	14.3426																	D1P1	48	I22	J22	K22
	Day 1, Plate 3																																												D1P1	49	L7	M7	N7
	row	1	2	3	4	5	6	7	8	9	10	11	12	13	14	15	16	17	18	19	20	21	22	23	24																				D1P1	50	L8	M8	N8
	A	304983	128492	1791324	248122	158619	1490124	286451	133936	2593972	235613	162574	2728134	383681	139984	3024561	278280	165965	1491907	347641	129970	3210530#	325931	162305	1820187																				D1P1	51	L9	M9	N9
	B	206252	133069	1653814	226826	134688	1453275	146970	132305	2083481	278908	145113	2542959	262185	134283	1589259	367832	135915	1860024	289017	128529	2698412	212429	134905	2595696																				D1P1	52	L10	M10	N10
	C	280523	132315	2053858	227409	155641	2830566	366425	131577	2461971	404869	158987	2805309	358988	133171	1268073	299823	154467	2478480	276669	128434	1441794	173956	159431	2255093																				D1P1	53	L11	M11	N11
	D	200898	133773	2666906	244220	139759	2480520	421643	133317	3193328#	265837	132539	1511303	594562	137112	1683640	310757	132427	1619835	470566	132026	1209875	316048	127507	1468009																				D1P1	54	L12	M12	N12
	E	266520	136340	1610873	242997	157094	778314#	415028	129226	1589205	307162	158813	1312624	358644	137986	1896647	309575	154839	2036960	354623	128614	2078545	410302	160994	1916508																				D1P1	55	L13	M13	N13
	F	324935	135674	1646943	228157	134382	2411706	273601	133623	2473500	244144	134055	2110789	292151	139786	1594719	318101	139575	2014675	350324	135708	2153213	433272	135939	2029769																				D1P1	56	L14	M14	N14
	G	310963	139048	1460720	284915	164681	1819054	363613	133508	2528708	241661	156766	1707986	387405	134766	1670831	215119	151788	1082470	250715	131744	2430467	197713	167513	2041177																				D1P1	57	L15	M15	N15
	H	303327	134008	2332313	298931	131428	1271508	218034	146241	1937797	381929	140024	2233880	319424	146203	2042489	373585	133032	1713266	307043	132138	2345097	246366	134592	1812599																				D1P1	58	L16	M16	N16
	I	321478	140957	2665272	375895	152752	2457421	323540	130507	1475059	504771	159738	1291293	441830	131553	1446110	313259	162120	2295162	427356	128179	1706223	410232	160946	2277673		Signal	Mean/SD	CV of Mean																D1P1	59	L17	M17	N17
	J	206259	133583	1333787	218788	130096	2082615	351780	132842	1861037	324382	138623	1452118	291528	134613	1509799	308916	126016	1337128	350019	132172	2074628	194923	136534	1563938		High	1.89868e+06	13.1723																D1P1	60	L18	M18	N18
	K	277853	136990	2110744	297427	160332	1820960	527542	131649	2189479	334113	163766	2077884	257109	134096	1215262	278266	153847	1789900	300554	133688	2055251	293957	160205	2907598			500200																	D1P1	61	L19	M19	N19
	L	270122	140936	1414491	278856	136752	2110053	270889	132848	947396	271568	146983	2696460	296504	136612	1070635	201087	135119	1670755	269231	142420	2398325	315475	136041	1548496		Mid	304646	12.4728																D1P1	62	L20	M20	N20
	M	404947	132896	2123954	241291	161970	2117770	412245	130068	1625807	352363	164428	2207075	264766	138381	2340866	266000	159383	1551230	337761	137354	1644686	253835	155269	1690329			75995.4																	D1P1	63	L21	M21	N21
	N	295485	150765	2244461	277582	138037	1794317	270112	140065	1757506	527474	145348	1905095	295425	148373	2473160	255686	139031	2135925	306158	140089	1772816	353177	131271	1026933		Low	142034	4.03617																D1P1	64	L22	M22	N22
	O	343300	142036	2409563	282448	161694	1042212	274038	141985	1444387	254524	161680	1273260	322939	142985	2058654	258989	168049	2900385	289831	140933	2033435	289316	161540	2690174			11465.4																	D1P1	65	O7	P7	Q7
	P	390531	141634	1237459	276256	141307	1192604	296637	137129	929893	245699	144133	1395247	263481	146367	1707771	192475	136388	1110843	174965	133674	996244	174801	139259	2688842		Mid %	90.7431	2.38374																D1P1	66	O8	P8	Q8
	Column signal	M	L	H	M	L	H	M	L	H	M	L	H	M	L	H	M	L	H	M	L	H	M	L	H			4.32616																	D1P1	67	O9	P9	Q9
																					SW	Z	%Spec	Max/Min																					D1P1	68	O10	P10	Q10
																					3.95502	0.56309	92.5194	13.3678																					D1P1	69	O11	P11	Q11
																											S/N	153.213																	D1P1	70	O12	P12	Q12
																											S/B	13.3678																	D1P1	71	O13	P13	Q13
	Day 2, Plate 1																																												D1P1	72	O14	P14	Q14
	row	1	2	3	4	5	6	7	8	9	10	11	12	13	14	15	16	17	18	19	20	21	22	23	24																				D1P1	73	O15	P15	Q15
	A	5431488	856756	724621	3360647	1481867	596195	4039431	977328	749557	3515705	1111434	572671	3990633	988257	714748	4989217	1202077	572240	4752484	842796	743010	5372982	1252302	583803																				D1P1	74	O16	P16	Q16
	B	4148443	926251	599241	3670415	987631	582160	4473928	935129	594977	4217881	934999	565073	5011916	1132989	620504	4425512	1021036	562111	3856558	1069514	635087	5924833	1056448	577012																				D1P1	75	O17	P17	Q17
	C	5176668	973336	733022	4538788	1017131	560755	6312092	960846	758285	4453694	1277960	550356	4667479	966979	727330	5670505	1254507	552277	5092038	1125096	736405	5727546	1530601	578777																				D1P1	76	O18	P18	Q18
	D	3321793	743333	614829	3939558	952683	574236	2970522	921473	599520	3489517	791056	568290	5011233	929442	583759	4307317	912962	568283	4063890	1064314	632029	5282866	1030208	588252																				D1P1	77	O19	P19	Q19
	E	5215472	703139	680465	4232521	1179313	520055	4830010	880550	661822	4450942	1078172	500186	4973208	909954	677520	4656878	1119383	498225	3990772	741207	672489	5257723	1458021	553448																				D1P1	78	O20	P20	Q20
	F	3913221	793286	565670	4529811	884439	492698	3146330	820496	505192	3626599	675204	500957	2907654	867650	555398	3024593	955808	507700	4159742	956370	543020	5338900	1348853	558745																				D1P1	79	O21	P21	Q21
	G	4259436	878762	716115	3985998	1088618	549190	4252226	929834	688144	3047590	1039484	562827	5257280	768275	708125	3500997	1153285	546245	4320654	844448	721565	5533032	1379361	580992																				D1P1	80	O22	P22	Q22
	H	5093296	1022232	627888	4181502	980917	553484	4580034	988226	585751	2944143	744193	556789	3795258	985785	570050	3276044	1015987	550649	4934817	837268	620828	4988036	1109978	591755																				D1P1	81	R7	S7	T7
	I	5902932	824037	720359	4315019	1026406	550685	4176840	885355	736328	3469451	1029733	542634	3121946	852321	697210	4574389	1100849	553018	3886454	894777	744809	3789638	1153737	570549		Signal	Mean/SD	CV of Mean																D1P1	82	R8	S8	T8
	J	4643202	936969	624969	4796494	991985	568138	3638275	744579	569300	3088598	770256	549353	3038529	778744	578103	3797998	934107	551584	4268920	804005	619920	3932266	908040	593183		High	4.2756e+06	8.58892																D1P1	83	R9	S9	T9
	K	5000572	881288	679939	4002088	931578	533725	4103632	813126	669992	4284928	1027598	529876	4309213	776925	667124	3110412	1174787	529419	4523514	804915	682230	4329715	1037617	555727			734456																	D1P1	84	R10	S10	T10
	L	3815883	801121	634864	4448869	824438	534139	4159605	881916	522277	3187473	708295	527936	3888554	760844	552783	2809881	968752	550815	4604933	738211	596569	5179832	959711	575588		Mid	963424	8.70018																D1P1	85	R11	S11	T11
	M	4416383	1012215	688619	5165128	1085898	541261	3812622	857736	653223	4286120	1007268	550190	4533965	771947	663014	4440033	1301135	549208	4383225	812272	668662	5239802	1108701	550638			167639																	D1P1	86	R12	S12	T12
	N	3204760	854043	620974	5123597	780046	529426	4755724	977980	568193	3830932	817380	516885	4211972	843820	571292	3967682	932995	527407	4287999	744995	613641	5069482	856176	576646		Low	600831	5.59629																D1P1	87	R13	S13	T13
	O	4821716	879125	699182	3694212	909437	564701	4648240	878928	721798	4376428	1083436	555980	4201254	889019	714947	3670701	1402973	551404	4594926	859301	674359	4818802	1085992	563558			67248.5																	D1P1	88	R14	S14	T14
	P	4035056	846992	622448	3907109	820436	559652	4287218	1016391	597049	3774360	919811	572244	3391274	910755	581587	3273750	955705	578142	3142055	931932	608277	4297832	1069231	595235		Mid %	90.1329	2.53065																D1P1	89	R15	S15	T15
	Column signal	H	M	L	H	M	L	H	M	L	H	M	L	H	M	L	H	M	L	H	M	L	H	M	L			4.5619																	D1P1	90	R16	S16	T16
																					SW	Z	%Spec	Max/Min																					D1P1	91	R17	S17	T17
																					6.73209	0.672753	85.9474	7.11614																					D1P1	92	R18	S18	T18
																											S/N	54.6446																	D1P1	93	R19	S19	T19
																											S/B	7.11614																	D1P1	94	R20	S20	T20
	Day 2, Plate 2																																												D1P1	95	R21	S21	T21
	row	1	2	3	4	5	6	7	8	9	10	11	12	13	14	15	16	17	18	19	20	21	22	23	24																				D1P1	96	R22	S22	T22
	A	644537	4391780	1112151	512911	4194541	856080	611021	3984090	888972	527672	3548979	748145	638101	4674497	1300096	534426	4136361	758645	618964	3225073	1052046	537510	4322829	840587																				D1P1	97	U7	V7	W7
	B	552031	4311762	729125	537914	3761395	846690	534887	3642785	850941	530767	3252299	934685	546186	4129796	886898	545548	4232335	900363	530821	4262611	923735	551023	4552991	906672																				D1P1	98	U8	V8	W8
	C	623202	3472087	973694	511931	3731862	937090	682608	4134735	1131312	505230	3485010	1068647	620331	3530326	1210754	517002	3909046	879248	587122	4366897	1375628	526531	4412908	935981																				D1P1	99	U9	V9	W9
	D	550521	3667379	811499	514247	3345607	742537	578471	3960555	852037	520748	3034797	1109602	507623	3159424	736363	529363	3191377	909026	502637	4148772	950237	536473	4040053	925832																				D1P1	100	U10	V10	W10
	E	596379	4421499	991143	471020	3457154	751699	534599	3290962	934838	461805	3399455	752999	576746	3705146	1019924	469692	3484988	883390	569589	4496479	1000719	507322	4594918	925820																				D1P1	101	U11	V11	W11
	F	518210	4203515	916506	474865	2549578	692654	444269	3009403	638331	469481	3174310	761486	461003	3716730	679607	476612	2853511	908791	456645	3092683	748011	515680	4387363	866985																				D1P1	102	U12	V12	W12
	G	623337	4826201	932076	511428	4066268	864675	624905	3954793	879142	495827	3631403	773473	601548	3045026	976549	495555	3274571	864648	603687	3683348	981307	533645	4455289	1043439																				D1P1	103	U13	V13	W13
	H	567634	4261562	1022840	525049	3548835	905765	595034	3220292	710014	511029	3378763	718380	507777	3518615	862792	508696	3487695	957603	525247	4082897	891498	542709	3891571	861015																				D1P1	104	U14	V14	W14
	I	626493	4676671	920563	508039	2707201	812672	579435	3397085	1014556	526042	4162631	742333	581640	3577323	970875	497676	3771997	781328	594467	3687225	816678	524078	4772070	755269		Signal	Mean/SD	CV of Mean																D1P1	105	U15	V15	W15
	J	578700	4418312	1002296	523243	3687473	820326	495838	2892825	626891	517599	2347113	686751	505840	3074848	779515	507950	4344825	720865	519073	3718410	728521	528640	3069741	703858		High	3.80307e+06	7.70411																D1P1	106	U16	V16	W16
	K	623191	4124292	986367	515576	3791199	747124	575021	3359170	877256	488079	3872311	786690	571290	4552538	883008	504050	3524145	732176	586791	4297657	887863	502727	4948168	823841			585986																	D1P1	107	U17	V17	W17
	L	561629	3667481	777095	511213	3562870	723473	474380	3521030	677691	494591	2967134	794723	494466	3100464	660350	504423	3095391	723347	492478	4496212	794432	523013	4350089	758689		Mid	846886	7.65705																D1P1	108	U18	V18	W18
	M	605437	4224711	773112	515375	3810976	723092	570610	3429684	774509	486662	4462747	714588	576652	2651004	801849	492507	3629498	883844	573543	3961229	964513	513644	4488637	851675			129693																	D1P1	109	U19	V19	W19
	N	566436	3909378	731735	523984	4516709	762661	490620	3265527	678353	498081	2672939	667872	476698	3532038	739463	508624	3275924	782712	501375	3836555	722737	522621	2840554	834580		Low	539603	4.31964																D1P1	110	U20	V20	W20
	O	643004	5004875	800922	562894	4088935	791335	627606	5349375	829888	549319	4206793	650548	575503	3910769	768866	541908	3537317	736052	578950	3613094	809862	558060	5116997	873125			46617.9																	D1P1	111	U21	V21	W21
	P	578410	4791389	810143	569104	4287697	865743	532172	3766937	801831	551633	3444961	763755	556886	3933026	683502	541876	3237653	813162	536746	3975817	783745	559213	4103907	890733		Mid %	90.5842	2.19359																D1P1	112	U22	V22	W22
	Column signal	L	H	M	L	H	M	L	H	M	L	H	M	L	H	M	L	H	M	L	H	M	L	H	M			3.97408																	D1P1	113	X7	Y7	Z7
																					SW	Z	%Spec	Max/Min																					D1P1	114	X8	Y8	Z8
																					7.89973	0.709234	85.8114	7.04791																					D1P1	115	X9	Y9	Z9
																											S/N	70.0047																	D1P1	116	X10	Y10	Z10
																											S/B	7.04791																	D1P1	117	X11	Y11	Z11
	Day 2, Plate 3																																												D1P1	118	X12	Y12	Z12
	row	1	2	3	4	5	6	7	8	9	10	11	12	13	14	15	16	17	18	19	20	21	22	23	24																				D1P1	119	X13	Y13	Z13
	A	904959	498513	3006188	747888	593406	3382866	990078	517810	3819733	850149	642429	4564268	1266604	537444	3543298	897689	617647	2700651	958527	514224	4599598	785240	628594	3518132																				D1P1	120	X14	Y14	Z14
	B	859261	523738	3461764	831772	509212	4119698	799054	503084	3323083	779943	521714	4366773	865289	532556	3729136	842820	498574	3096548	820501	526631	4068574	944045	520473	3957075																				D1P1	121	X15	Y15	Z15
	C	1112735	489194	4029787	715584	563566	4154700	1165119	481858	3700459	741865	573096	4003782	1116188	507407	4347105	884913	564752	3335915	848176	497657	3977384	947643	624163	3392502																				D1P1	122	X16	Y16	Z16
	D	878876	496528	3612359	859068	499513	3671279	705432	493709	2221703	767554	492431	3530546	832937	494067	3301038	909389	467318	3698864	796912	510364	3626236	931514	503002	3888175																				D1P1	123	X17	Y17	Z17
	E	912579	450651	2568829	838522	537981	3820847	789317	422663	3045014	701569	526631	3065599	930128	460039	3545704	694612	523073	3460397	823986	452925	3664452	924141	584551	4939846																				D1P1	124	X18	Y18	Z18
	F	860743	460898	4429404	836040	441886	3217735	768905	439611	3223757	668039	440251	2989731	748040	460514	3607718	892675	444009	3050972	727779	460260	2833428	1044613	484557	4433648																				D1P1	125	X19	Y19	Z19
	G	868433	487856	4513942	794131	579561	3448068	889808	496299	2504368	725773	552466	2790150	803936	487774	3324796	665661	564268	2434675	738631	491521	3595928	753172	613536	4559688																				D1P1	126	X20	Y20	Z20
	H	771467	490411	3083399	863828	477197	3312462	837646	485094	3631771	678149	482751	3508913	769877	498825	3815429	806537	482301	3292734	779201	504275	3498251	827225	519362	3720018																				D1P1	127	X21	Y21	Z21
	I	877069	495525	3374043	703974	587872	2963355	932855	469801	3194819	609345	558045	3132507	848500	482419	2748883	717074	560214	3683859	856769	501876	3802136	742024	614782	3981802		Signal	Mean/SD	CV of Mean																D1P1	128	X22	Y22	Z22
	J	722513	496936	4915320	871756	533860	3786755	783210	481393	2378332	783199	481253	3620966	716072	490061	1825325	793115	477472	2084679	816909	517116	3669258	756063	521591	4022072		High	3.54491e+06	8.61437																D1P2	129	D30	E30	C30
	K	827960	485276	4439164	753120	553922	2318322	949125	466326	3715238	662429	553283	4766565	710187	488038	3879109	680900	538414	2784214	783744	488203	4249486	719492	590943	3499514			610744																	D1P2	130	D31	E31	C31
	L	702012	488665	3322178	713116	471208	2763383	579993	470405	3007349	627006	478580	3561150	627941	486990	4415980	686474	489760	2846266	687585	493498	3339377	791998	502474	4385829		Mid	800773	6.76099																D1P2	131	D32	E32	C32
	M	894865	485241	3201844	742495	564257	2826338	900669	475525	3542050	694189	561338	2358401	809535	507421	3632050	692011	548517	3880374	782147	494812	3851313	804613	598933	4157276			108280																	D1P2	132	D33	E33	C33
	N	870042	511578	4607878	719824	475375	3754174	749666	490146	4355284	695947	480631	3807436	798942	492656	3158976	717669	501725	2719311	683276	505487	3012591	795245	522440	3909454		Low	515617	4.36602																D1P2	133	D34	E34	C34
	O	791535	531223	4273598	781543	589425	4390415	845462	504293	3190672	702041	589171	3216811	740544	522390	3669247	767308	566847	3686688	741579	520545	3476963	701156	631599	4294488			45023.9																	D1P2	134	D35	E35	C35
	P	706502	540281	3149321	771676	536100	3078986	717318	523979	3325665	751456	523753	3950916	763590	538140	3419653	833098	512091	3083897	651993	535556	3837042	754577	552651	3771422		Mid %	90.5867	1.97294																D1P2	135	D36	E36	C36
	Column signal	M	L	H	M	L	H	M	L	H	M	L	H	M	L	H	M	L	H	M	L	H	M	L	H			3.57444																	D1P2	136	D37	E37	C37
																					SW	Z	%Spec	Max/Min																					D1P2	137	D38	E38	C38
																					6.69886	0.675287	85.4547	6.87508																					D1P2	138	D39	E39	C39
																											S/N	67.282																	D1P2	139	D40	E40	C40
																											S/B	6.87508																	D1P2	140	D41	E41	C41
	Day 3, Plate 1																																												D1P2	141	D42	E42	C42
	row	1	2	3	4	5	6	7	8	9	10	11	12	13	14	15	16	17	18	19	20	21	22	23	24																				D1P2	142	D43	E43	C43
	A	4643316	601677	566271	4902717	659123	460559	4070129	550208	567480	4873728	714134	459710	3546106	530819	583553	3824674	609511	461560	4021032	574903	586078	3457734	665157	476992																				D1P2	143	D44	E44	C44
	B	5199977	622528	493998	4203677	586989	478604	3968463	594131	481041	4548299	616428	486066	3102526	563742	472385	3672609	562433	482797	2598919	623196	491237	3255488	563384	490439																				D1P2	144	D45	E45	C45
	C	4246887	617303	558293	3122507	770178	461275	3288232	632084	529635	3288310	630853	470203	4081571	590797	534622	2695339	761379	463621	3303452	648843	555138	3250038	789487	472417																				D1P2	145	G30	H30	F30
	D	3702870	592700	479311	3379061	665425	475134	3694174	553773	470964	3959915	591127	482725	3010486	608357	458866	3123553	613247	472274	3642938	656795	487973	3618993	548270	475956																				D1P2	146	G31	H31	F31
	E	3735681	631934	537234	6559695	615630	443943	3883863	586480	509850	2687325	686649	454238	3121840	605296	500261	3916143	878047	458834	2664246	597597	526878	2541977	714899	446671																				D1P2	147	G32	H32	F32
	F	3880134	678383	471481	5514549	545650	464930	2431536	725372	450860	2438166	660432	466871	2983825	701520	463906	4503215	634699	462737	3798463	695993	463953	3517336	573968	469061																				D1P2	148	G33	H33	F33
	G	4003388	601509	546383	3328961	679468	454406	4275537	925799	542094	4107757	815506	483637	4199146	779968	544683	4201059	854337	466285	3097488	545044	551411	4521127	753376	470343																				D1P2	149	G34	H34	F34
	H	3562452	637243	483533	4012729	608747	478864	3562590	716245	471374	4565722	756493	479769	4649914	719479	490274	4607145	611244	481309	3708980	618747	481542	2752445	588466	478096																				D1P2	150	G35	H35	F35
	I	2522117	595784	555742	3634684	661389	468519	4885109	1033672	558734	4118328	937678	500630	3933133	781426	617872	4809960	812516	471806	4141534	587809	575780	4015141	695083	452607		Signal	Mean/SD	CV of Mean																D1P2	151	G36	H36	F36
	J	5093510	672607	492408	3625242	576211	476917	3355545	775099	423115	3351848	630893	448742	4640001	702538	476792	3758146	625016	495517	2094383	589798	483634	3393710	655740	500455		High	3.65611e+06	10.0113																D1P2	152	G37	H37	F37
	K	4541120	588056	528717	3758935	664453	459415	2876973	616614	528008	2686994	681207	457380	3997218	584608	534896	3691721	763671	462933	3469208	567556	530556	4147328	642629	454644			732052																	D1P2	153	G38	H38	F38
	L	2479298	609941	464420	4041101	538607	467470	3128597	640621	451867	3013577	585802	474220	2951281	628775	471378	3903237	588720	470125	2704341	626363	473127	3209552	544355	469672		Mid	643852	6.96731																D1P2	154	G39	H39	F39
	M	3535780	553444	534092	3093409	721354	463689	3374349	519444	529678	4189090	687507	462352	3211446	598572	556558	3059358	732526	459497	3462946	621044	544921	3626808	693977	458078			89718.3																	D1P2	155	G40	H40	F40
	N	3394284	555312	477053	2999375	531233	474874	3570247	636409	457387	2966838	566940	459693	2670870	512097	468444	2313875	509972	474381	2612797	590771	475535	3666179	667873	468233		Low	493013	3.85671																D1P2	156	G41	H41	F41
	O	3986998	577327	573950	3975104	658375	476521	2984471	576867	562458	3891203	700203	485429	4157108	570803	568164	3676756	756936	484560	3082880	581659	570846	3850381	649776	487096			38028.2																	D1P2	157	G42	H42	F42
	P	3459406	692729	522317	4685821	581017	497125	4080989	573215	493006	3415214	590365	497795	3052738	550790	506071	3407220	610079	501627	2753319	581797	520375	5170122	604205	512916		Mid %	95.2313	1.48922																D1P2	158	G43	H43	F43
	Column signal	H	M	L	H	M	L	H	M	L	H	M	L	H	M	L	H	M	L	H	M	L	H	M	L			2.83641																	D1P2	159	G44	H44	F44
																					SW	Z	%Spec	Max/Min																					D1P2	160	G45	H45	F45
																					5.48589	0.634814	86.5154	7.41585																					D1P2	161	J30	K30	I30
																											S/N	83.1777																	D1P2	162	J31	K31	I31
																											S/B	7.41585																	D1P2	163	J32	K32	I32
	Day 3, Plate 2																																												D1P2	164	J33	K33	I33
	row	1	2	3	4	5	6	7	8	9	10	11	12	13	14	15	16	17	18	19	20	21	22	23	24																				D1P2	165	J34	K34	I34
	A	573763	3506485	625568	474782	4514974	493186	569750	4010545	690026	478691	3806319	600474	579351	3579289	800887	500359	3487709	594670	597159	4912438	698320	489534	3070497	532765																				D1P2	166	J35	K35	I35
	B	500388	4817596	646849	483831	2575314	627013	472971	3064214	686540	497538	5146267	771289	507443	3323331	617687	503102	3583572	635241	477665	2981870	581972	493408	2792625	611530																				D1P2	167	J36	K36	I36
	C	569164	4290500	690435	460360	3879280	687850	537322	3075906	794703	471700	4619844	566022	567796	4580442	711202	466365	4202533	651759	563942	3191365	831246	471575	5960247	614877																				D1P2	168	J37	K37	I37
	D	484482	4595784	597312	474000	3955521	580598	459868	3668466	612819	483016	3018740	569196	494576	4285202	624922	487280	3859766	729916	481482	3646750	588703	487434	4860318	597664																				D1P2	169	J38	K38	I38
	E	538540	4053402	647665	453712	5004160	745237	550545	4193732	1013225	473907	4704445	578477	512687	4637664	958382	468931	4355645	743475	549773	4062076	689960	453972	4223646	657284																				D1P2	170	J39	K39	I39
	F	466636	3439518	631749	458952	3360810	812165	467960	4933036	938743	475246	4284109	1078527	483849	4529658	951087	489871	5473861	907950	457698	2938634	575016	473807	3017488	696031																				D1P2	171	J40	K40	I40
	G	567220	2861948	667419	461907	5204941	725962	557336	5248899	954770	473536	3504054	751222	566192	4685521	983189	481632	4939100	760350	549318	3423626	928027	485144	4817639	662696																				D1P2	172	J41	K41	I41
	H	483756	3167159	593954	481107	3803773	832035	493576	5568414	790194	491338	5645081	819541	498438	5655187	808247	490307	3589924	836563	496596	4846266	656273	505756	4447440	570203																				D1P2	173	J42	K42	I42
	I	480824	3164158	691533	436769	4244321	678418	555884	5031440	964367	451345	4110270	837435	518841	5261167	1272356	471765	4886236	594059	526472	4693487	890444	482709	4932781	614495		Signal	Mean/SD	CV of Mean																D1P2	174	J43	K43	I43
	J	450640	4527543	654415	492885	3620848	861723	482287	4685322	827356	487022	5380788	934067	516739	4521627	961375	504881	4316518	925895	495940	4783684	692280	513969	3864765	630164		High	4.06592e+06	9.28663																D1P2	175	J44	K44	I44
	K	562904	4053262	660951	460325	3602663	564109	558305	5028483	901928	459241	4932632	637968	555269	4938628	965985	486650	4942985	901371	553214	4454709	750023	473064	4427553	622850			755174																	D1P2	176	J45	K45	I45
	L	490200	4312712	822507	478976	3957722	644547	468799	4187387	593435	478776	4018946	678396	486693	3834894	629649	483234	3584250	647793	498226	4110718	587854	471954	3987688	599922		Mid	707494	9.59824																D1P2	177	M30	N30	L30
	M	561392	2631338	705229	482226	3562182	540699	537444	3508839	722339	459519	3901313	542636	546546	4850950	840368	471743	3359797	563902	564604	4297244	735728	456042	3235014	677087			135814																	D1P2	178	M31	N31	L31
	N	492935	4161529	595651	472639	3889844	617512	466758	3552607	650525	469566	3633322	551073	491811	3867874	610910	484014	3606942	658417	490841	4231023	562973	486564	3850917	584715		Low	501312	3.77642																D1P2	179	M32	N32	L32
	O	586202	3893046	642828	479477	4102234	568082	643212	2566724	676201	473200	2422164	611438	521002	4488346	880347	487806	4207370	583253	567893	3228688	650005	505222	3509130	622157			37863.2																	D1P2	180	M33	N33	L33
	P	509119	3894821	614637	510156	4213838	742406	495923	2923244	731694	536219	2955519	637599	515485	3918956	656243	510899	3371129	675782	510953	3984351	639108	526354	2733055	599209		Mid %	94.7063	1.73756																D1P2	181	M34	N34	L34
	Column signal	L	H	M	L	H	M	L	H	M	L	H	M	L	H	M	L	H	M	L	H	M	L	H	M			3.29116																	D1P2	182	M35	N35	L35
																					SW	Z	%Spec	Max/Min																					D1P2	183	M36	N36	L36
																					6.29008	0.666287	87.6704	8.11057																					D1P2	184	M37	N37	L37
																											S/N	94.1444																	D1P2	185	M38	N38	L38
																											S/B	8.11057																	D1P2	186	M39	N39	L39
	Day 3, Plate 3																																												D1P2	187	M40	N40	L40
	row	1	2	3	4	5	6	7	8	9	10	11	12	13	14	15	16	17	18	19	20	21	22	23	24																				D1P2	188	M41	N41	L41
	A	654042	584255	5521462	584462	572268	4336370	661429	488777	3213972	595547	585732	5113665	667619	486923	4311890	596659	576529	4257445	677419	496343	3499267	593320	586686	2918207																				D1P2	189	M42	N42	L42
	B	681221	592749	4691541	785551	605535	5085423	695270	501479	3272015	758938	509188	3794955	655764	517078	4280614	690359	497382	2767182	588733	503982	5545235	692348	523387	5425742																				D1P2	190	M43	N43	L43
	C	697728	487435	3837637	713494	660845	5327993	816528	565115	4244749	674898	586334	4753499	770217	487252	3535157	935226	591750	4793145	823619	485245	3808966	633408	578903	3383556																				D1P2	191	M44	N44	L44
	D	533771	487224	3534887	582601	505962	5079010	799845	587833	5288941	763350	630099	5909446	775101	544913	5115178	935375	511173	4314831	705116	499672	4617397	670508	514797	5587137																				D1P2	192	M45	N45	L45
	E	651537	469624	3754034	672899	534729	4462287	904050	475355	5073440	855319	665604	3942242	1110507	616635	4492501	922575	565640	5625453	819954	465685	4501578	747414	560981	3651547																				D1P2	193	P30	Q30	O30
	F	527078	484401	5030318	714262	481741	5605352	908316	488405	6071605	936964	506177	6027919	910085	634957	5824612	927506	495788	5699267	781037	475662	3678766	659943	492407	3658273																				D1P2	194	P31	Q31	O31
	G	659258	485739	4458330	685419	571982	5375129	906528	475762	5327682	790147	579098	4891882	776022	513802	5467699	1001299	577195	5910075	817896	498819	5552670	654896	578754	5000614																				D1P2	195	P32	Q32	O32
	H	588312	493363	4601025	680088	501174	4846970	704880	498525	4800525	888177	505560	4706792	772501	521291	5143835	791798	534592	6454541	694665	501866	3828942	726763	509547	3493843																				D1P2	196	P33	Q33	O33
	I	728636	456331	4618472	711230	516349	4603128	883038	446069	5480229	926745	592993	5585732	1075858	499891	5123493	902658	607566	5185757	1090213	505922	4284394	572134	571008	4436843		Signal	Mean/SD	CV of Mean																D1P2	197	P34	Q34	O34
	J	562873	450734	5116065	705230	457585	4893038	702666	447431	5310241	708124	466991	4874467	706275	514136	4898179	778471	531145	4193814	861072	547302	4464859	734455	537921	4640342		High	4.53996e+06	8.79041																D1P2	198	P35	Q35	O35
	K	608756	487009	3052912	687531	575181	4279140	865203	487961	5249852	716750	574083	5380347	791462	497873	4667223	747291	576739	4372846	742942	496239	4640908	660618	589939	5433183			798162																	D1P2	199	P36	Q36	O36
	L	549001	481326	3768136	723062	477884	3123172	612030	503978	5397284	682343	522894	4558795	694131	513392	5282142	756923	499253	5475416	626015	512997	3961424	707556	518630	4557037		Mid	719892	8.25408																D1P2	200	P37	Q37	O37
	M	727074	476255	4692103	678434	589390	4490590	736486	493341	4468040	692204	585612	5073326	720133	497683	3897916	674729	580142	5029672	769532	498622	4990689	598323	587681	4424265			118841																	D1P2	201	P38	Q38	O38
	N	600719	489707	2161721	655794	493560	4140809	644607	491816	4099642	609754	499389	4140843	620145	502063	3902759	605997	490720	3938962	656127	510879	3917106	606532	510864	5104979		Low	527004	4.47361																D1P2	202	P39	Q39	O39
	O	825330	478967	3736744	566519	604571	5129727	739125	539745	3538644	612642	586015	3468322	660592	515763	3896522	610329	590835	4562242	676930	530631	4077992	627011	590040	3362663			47152.2																	D1P2	203	P40	Q40	O40
	P	563636	515080	4057495	580570	521708	5141389	594289	499091	3895072	638802	517908	3535704	589942	522894	3716128	630008	516208	3868527	567066	537597	4159643	647912	513342	3459205		Mid %	95.1934	1.55548																D1P2	204	P41	Q41	O41
	Column signal	M	L	H	M	L	H	M	L	H	M	L	H	M	L	H	M	L	H	M	L	H	M	L	H			2.96143																	D1P2	205	P42	Q42	O42
																					SW	Z	%Spec	Max/Min																					D1P2	206	P43	Q43	O43
																					6.87826	0.68403	88.3919	8.61465																					D1P2	207	P44	Q44	O44
																											S/N	85.1063																	D1P2	208	P45	Q45	O45
																											S/B	8.61465																	D1P2	209	S30	T30	R30
																																													D1P2	210	S31	T31	R31
		Impact of Midpoint Percent Activity Change on Ratio of EC50/IC50/Ki																																											D1P2	211	S32	T32	R32
																																													D1P2	212	S33	T33	R33
																																													D1P2	213	S34	T34	R34
																																													D1P2	214	S35	T35	R35
						Mid % data																																							D1P2	215	S36	T36	R36
																																													D1P2	216	S37	T37	R37
					Plate 1	Plate 2	Plate 3	Day Ave.																																					D1P2	217	S38	T38	R38
				Day 1	77.5873	90.6333	90.7431	86.3212																																					D1P2	218	S39	T39	R39
				Day 2	90.1329	90.5842	90.5867	90.4346																																					D1P2	219	S40	T40	R40
				Day 3	95.2313	94.7063	95.1934	95.0437																																					D1P2	220	S41	T41	R41
																																													D1P2	221	S42	T42	R42
																																													D1P2	222	S43	T43	R43
																																													D1P2	223	S44	T44	R44
	Mid % difference within Days							Mid % difference between Days																																					D1P2	224	S45	T45	R45
																																													D1P2	225	V30	W30	U30
		Plate 1 -	Plate 1 -	Plate 2 -				Day 1 -		Day 1 -		Day 2 -																																	D1P2	226	V31	W31	U31
		Plate 2	Plate 3	Plate 3				Day 2		Day 3		Day 3																																	D1P2	227	V32	W32	U32
	Day 1	-13.046	-13.1557	-0.109747				-4.11336		-8.72244		-4.60908																																	D1P2	228	V33	W33	U33
	Day 2	-0.451285	-0.453835	-0.00254954																																									D1P2	229	V34	W34	U34
	Day 3	0.524953	0.037918	-0.487035																																									D1P2	230	V35	W35	U35
																																													D1P2	231	V36	W36	U36
																																													D1P2	232	V37	W37	U37
																																													D1P2	233	V38	W38	U38
	Typical Value for Slope of dose-response curve?							-2																																					D1P2	234	V39	W39	U39
																																													D1P2	235	V40	W40	U40
																																													D1P2	236	V41	W41	U41
																																													D1P2	237	V42	W42	U42
	Ratio EC50/IC50/Ki within Days (larger over smaller)																																												D1P2	238	V43	W43	U43
																																													D1P2	239	V44	W44	U44
		Plate 1 -	Plate 1 -	Plate 2 -																																									D1P2	240	V45	W45	U45
		Plate 2	Plate 3	Plate 3																																									D1P2	241	Y30	Z30	X30
	Day 1	1.67187	1.68277	1.00652							Meets Criterion																																		D1P2	242	Y31	Z31	X31
	Day 2	1.02624	1.0264	1.00015							Meets Criterion																																		D1P2	243	Y32	Z32	X32
	Day 2	1.05652	1.00417	1.05214							Meets Criterion																																		D1P2	244	Y33	Z33	X33
																																													D1P2	245	Y34	Z34	X34
																																													D1P2	246	Y35	Z35	X35
		Ratio EC50/IC50/Ki between Days (larger over smaller)																																											D1P2	247	Y36	Z36	X36
																																													D1P2	248	Y37	Z37	X37
					Day 1 - Day 2																																								D1P2	249	Y38	Z38	X38
					1.224						Meets Criterion																																		D1P2	250	Y39	Z39	X39
																																													D1P2	251	Y40	Z40	X40
																																													D1P2	252	Y41	Z41	X41
					Day 1 - Day 3																																								D1P2	253	Y42	Z42	X42
					1.7432						Meets Criterion																																		D1P2	254	Y43	Z43	X43
																																													D1P2	255	Y44	Z44	X44
																																													D1P2	256	Y45	Z45	X45
					Day 2 - Day 3																																								D1P3	257	E53	C53	D53
					1.42418						Meets Criterion																																		D1P3	258	E54	C54	D54
																																													D1P3	259	E55	C55	D55
																																													D1P3	260	E56	C56	D56
																																													D1P3	261	E57	C57	D57
																																													D1P3	262	E58	C58	D58
																																													D1P3	263	E59	C59	D59
																																													D1P3	264	E60	C60	D60
																																													D1P3	265	E61	C61	D61
																																													D1P3	266	E62	C62	D62
																																													D1P3	267	E63	C63	D63
																																													D1P3	268	E64	C64	D64
																																													D1P3	269	E65	C65	D65
	Validation Checklist																																												D1P3	270	E66	C66	D66
																																													D1P3	271	E67	C67	D67
	Intra-Plate Tests										Meets Criterion ?																																		D1P3	272	E68	C68	D68
																																													D1P3	273	H53	F53	G53
	1	Check for drift and edge effects in all plates (you must check manually)																																											D1P3	274	H54	F54	G54
	2	All HI signal CV's < 20%										Yes																																	D1P3	275	H55	F55	G55
	3	All MID signal (unnormalized) CV's < 20%										Yes																																	D1P3	276	H56	F56	G56
	4	All normalized MID signal (Mid %) SD's < 20										Yes																																	D1P3	277	H57	F57	G57
	5	All LO SD's < Min(HI SD, MID SD)										Yes																																	D1P3	278	H58	F58	G58
	6	All SW's >2										Yes																																	D1P3	279	H59	F59	G59
	7	All Z Factors > 0.4 (and < 1 ; must pass one of 6 or 7)										Yes																																	D1P3	280	H60	F60	G60
																																		Warning	1	Midpoint % Values are >100									D1P3	281	H61	F61	G61
																																													D1P3	282	H62	F62	G62
	Inter-Plate Tests																																												D1P3	283	H63	F63	G63
																																													D1P3	284	H64	F64	G64
	1	All within-day fold shifts < 2										Yes																																	D1P3	285	H65	F65	G65
	2	All Average (between-)Day fold shifts < 2										Yes																																	D1P3	286	H66	F66	G66
																																													D1P3	287	H67	F67	G67
																																													D1P3	288	H68	F68	G68
																																													D1P3	289	K53	I53	J53
																																													D1P3	290	K54	I54	J54
																																													D1P3	291	K55	I55	J55
																																													D1P3	292	K56	I56	J56
																																													D1P3	293	K57	I57	J57
																																													D1P3	294	K58	I58	J58
																																													D1P3	295	K59	I59	J59
																																													D1P3	296	K60	I60	J60
																																													D1P3	297	K61	I61	J61
																																													D1P3	298	K62	I62	J62
																																													D1P3	299	K63	I63	J63
																																													D1P3	300	K64	I64	J64
																																													D1P3	301	K65	I65	J65
																																													D1P3	302	K66	I66	J66
																																													D1P3	303	K67	I67	J67
																																													D1P3	304	K68	I68	J68
																																													D1P3	305	N53	L53	M53
																																													D1P3	306	N54	L54	M54
																																													D1P3	307	N55	L55	M55
																																													D1P3	308	N56	L56	M56
																																													D1P3	309	N57	L57	M57
																																													D1P3	310	N58	L58	M58
																																													D1P3	311	N59	L59	M59
																																													D1P3	312	N60	L60	M60
																																													D1P3	313	N61	L61	M61
																																													D1P3	314	N62	L62	M62
																																													D1P3	315	N63	L63	M63
																																													D1P3	316	N64	L64	M64
																																													D1P3	317	N65	L65	M65
																																													D1P3	318	N66	L66	M66
																																													D1P3	319	N67	L67	M67
																																													D1P3	320	N68	L68	M68
																																													D1P3	321	Q53	O53	P53
																																													D1P3	322	Q54	O54	P54
																																													D1P3	323	Q55	O55	P55
																																													D1P3	324	Q56	O56	P56
																																													D1P3	325	Q57	O57	P57
																																													D1P3	326	Q58	O58	P58
																																													D1P3	327	Q59	O59	P59
																																													D1P3	328	Q60	O60	P60
																																													D1P3	329	Q61	O61	P61
																																													D1P3	330	Q62	O62	P62
																																													D1P3	331	Q63	O63	P63
																																													D1P3	332	Q64	O64	P64
																																													D1P3	333	Q65	O65	P65
																																													D1P3	334	Q66	O66	P66
																																													D1P3	335	Q67	O67	P67
																																													D1P3	336	Q68	O68	P68
																																													D1P3	337	T53	R53	S53
																																													D1P3	338	T54	R54	S54
																																													D1P3	339	T55	R55	S55
																																													D1P3	340	T56	R56	S56
																																													D1P3	341	T57	R57	S57
																																													D1P3	342	T58	R58	S58
																																													D1P3	343	T59	R59	S59
																																													D1P3	344	T60	R60	S60
																																													D1P3	345	T61	R61	S61
																																													D1P3	346	T62	R62	S62
																																													D1P3	347	T63	R63	S63
																																													D1P3	348	T64	R64	S64
																																													D1P3	349	T65	R65	S65
																																													D1P3	350	T66	R66	S66
																																													D1P3	351	T67	R67	S67
																																													D1P3	352	T68	R68	S68
																																													D1P3	353	W53	U53	V53
																																													D1P3	354	W54	U54	V54
																																													D1P3	355	W55	U55	V55
																																													D1P3	356	W56	U56	V56
																																													D1P3	357	W57	U57	V57
																																													D1P3	358	W58	U58	V58
																																													D1P3	359	W59	U59	V59
																																													D1P3	360	W60	U60	V60
																																													D1P3	361	W61	U61	V61
																																													D1P3	362	W62	U62	V62
																																													D1P3	363	W63	U63	V63
																																													D1P3	364	W64	U64	V64
																																													D1P3	365	W65	U65	V65
																																													D1P3	366	W66	U66	V66
																																													D1P3	367	W67	U67	V67
																																													D1P3	368	W68	U68	V68
																																													D1P3	369	Z53	X53	Y53
																																													D1P3	370	Z54	X54	Y54
																																													D1P3	371	Z55	X55	Y55
																																													D1P3	372	Z56	X56	Y56
																																													D1P3	373	Z57	X57	Y57
																																													D1P3	374	Z58	X58	Y58
																																													D1P3	375	Z59	X59	Y59
																																													D1P3	376	Z60	X60	Y60
																																													D1P3	377	Z61	X61	Y61
																																													D1P3	378	Z62	X62	Y62
																																													D1P3	379	Z63	X63	Y63
																																													D1P3	380	Z64	X64	Y64
																																													D1P3	381	Z65	X65	Y65
																																													D1P3	382	Z66	X66	Y66
																																													D1P3	383	Z67	X67	Y67
																																													D1P3	384	Z68	X68	Y68
																																													D2P1	385	C76	D76	E76
																																													D2P1	386	C77	D77	E77
																																													D2P1	387	C78	D78	E78
																																													D2P1	388	C79	D79	E79
																																													D2P1	389	C80	D80	E80
																																													D2P1	390	C81	D81	E81
																																													D2P1	391	C82	D82	E82
																																													D2P1	392	C83	D83	E83
																																													D2P1	393	C84	D84	E84
																																													D2P1	394	C85	D85	E85
																																													D2P1	395	C86	D86	E86
																																													D2P1	396	C87	D87	E87
																																													D2P1	397	C88	D88	E88
																																													D2P1	398	C89	D89	E89
																																													D2P1	399	C90	D90	E90
																																													D2P1	400	C91	D91	E91
																																													D2P1	401	F76	G76	H76
																																													D2P1	402	F77	G77	H77
																																													D2P1	403	F78	G78	H78
																																													D2P1	404	F79	G79	H79
																																													D2P1	405	F80	G80	H80
																																													D2P1	406	F81	G81	H81
																																													D2P1	407	F82	G82	H82
																																													D2P1	408	F83	G83	H83
																																													D2P1	409	F84	G84	H84
																																													D2P1	410	F85	G85	H85
																																													D2P1	411	F86	G86	H86
																																													D2P1	412	F87	G87	H87
																																													D2P1	413	F88	G88	H88
																																													D2P1	414	F89	G89	H89
																																													D2P1	415	F90	G90	H90
																																													D2P1	416	F91	G91	H91
																																													D2P1	417	I76	J76	K76
																																													D2P1	418	I77	J77	K77
																																													D2P1	419	I78	J78	K78
																																													D2P1	420	I79	J79	K79
																																													D2P1	421	I80	J80	K80
																																													D2P1	422	I81	J81	K81
																																													D2P1	423	I82	J82	K82
																																													D2P1	424	I83	J83	K83
																																													D2P1	425	I84	J84	K84
																																													D2P1	426	I85	J85	K85
																																													D2P1	427	I86	J86	K86
																																													D2P1	428	I87	J87	K87
																																													D2P1	429	I88	J88	K88
																																													D2P1	430	I89	J89	K89
																																													D2P1	431	I90	J90	K90
																																													D2P1	432	I91	J91	K91
																																													D2P1	433	L76	M76	N76
																																													D2P1	434	L77	M77	N77
																																													D2P1	435	L78	M78	N78
																																													D2P1	436	L79	M79	N79
																																													D2P1	437	L80	M80	N80
																																													D2P1	438	L81	M81	N81
																																													D2P1	439	L82	M82	N82
																																													D2P1	440	L83	M83	N83
																																													D2P1	441	L84	M84	N84
																																													D2P1	442	L85	M85	N85
																																													D2P1	443	L86	M86	N86
																																													D2P1	444	L87	M87	N87
																																													D2P1	445	L88	M88	N88
																																													D2P1	446	L89	M89	N89
																																													D2P1	447	L90	M90	N90
																																													D2P1	448	L91	M91	N91
																																													D2P1	449	O76	P76	Q76
																																													D2P1	450	O77	P77	Q77
																																													D2P1	451	O78	P78	Q78
																																													D2P1	452	O79	P79	Q79
																																													D2P1	453	O80	P80	Q80
																																													D2P1	454	O81	P81	Q81
																																													D2P1	455	O82	P82	Q82
																																													D2P1	456	O83	P83	Q83
																																													D2P1	457	O84	P84	Q84
																																													D2P1	458	O85	P85	Q85
																																													D2P1	459	O86	P86	Q86
																																													D2P1	460	O87	P87	Q87
																																													D2P1	461	O88	P88	Q88
																																													D2P1	462	O89	P89	Q89
																																													D2P1	463	O90	P90	Q90
																																													D2P1	464	O91	P91	Q91
																																													D2P1	465	R76	S76	T76
																																													D2P1	466	R77	S77	T77
																																													D2P1	467	R78	S78	T78
																																													D2P1	468	R79	S79	T79
																																													D2P1	469	R80	S80	T80
																																													D2P1	470	R81	S81	T81
																																													D2P1	471	R82	S82	T82
																																													D2P1	472	R83	S83	T83
																																													D2P1	473	R84	S84	T84
																																													D2P1	474	R85	S85	T85
																																													D2P1	475	R86	S86	T86
																																													D2P1	476	R87	S87	T87
																																													D2P1	477	R88	S88	T88
																																													D2P1	478	R89	S89	T89
																																													D2P1	479	R90	S90	T90
																																													D2P1	480	R91	S91	T91
																																													D2P1	481	U76	V76	W76
																																													D2P1	482	U77	V77	W77
																																													D2P1	483	U78	V78	W78
																																													D2P1	484	U79	V79	W79
																																													D2P1	485	U80	V80	W80
																																													D2P1	486	U81	V81	W81
																																													D2P1	487	U82	V82	W82
																																													D2P1	488	U83	V83	W83
																																													D2P1	489	U84	V84	W84
																																													D2P1	490	U85	V85	W85
																																													D2P1	491	U86	V86	W86
																																													D2P1	492	U87	V87	W87
																																													D2P1	493	U88	V88	W88
																																													D2P1	494	U89	V89	W89
																																													D2P1	495	U90	V90	W90
																																													D2P1	496	U91	V91	W91
																																													D2P1	497	X76	Y76	Z76
																																													D2P1	498	X77	Y77	Z77
																																													D2P1	499	X78	Y78	Z78
																																													D2P1	500	X79	Y79	Z79
																																													D2P1	501	X80	Y80	Z80
																																													D2P1	502	X81	Y81	Z81
																																													D2P1	503	X82	Y82	Z82
																																													D2P1	504	X83	Y83	Z83
																																													D2P1	505	X84	Y84	Z84
																																													D2P1	506	X85	Y85	Z85
																																													D2P1	507	X86	Y86	Z86
																																													D2P1	508	X87	Y87	Z87
																																													D2P1	509	X88	Y88	Z88
																																													D2P1	510	X89	Y89	Z89
																																													D2P1	511	X90	Y90	Z90
																																													D2P1	512	X91	Y91	Z91
																																													D2P2	513	D99	E99	C99
																																													D2P2	514	D100	E100	C100
																																													D2P2	515	D101	E101	C101
																																													D2P2	516	D102	E102	C102
																																													D2P2	517	D103	E103	C103
																																													D2P2	518	D104	E104	C104
																																													D2P2	519	D105	E105	C105
																																													D2P2	520	D106	E106	C106
																																													D2P2	521	D107	E107	C107
																																													D2P2	522	D108	E108	C108
																																													D2P2	523	D109	E109	C109
																																													D2P2	524	D110	E110	C110
																																													D2P2	525	D111	E111	C111
																																													D2P2	526	D112	E112	C112
																																													D2P2	527	D113	E113	C113
																																													D2P2	528	D114	E114	C114
																																													D2P2	529	G99	H99	F99
																																													D2P2	530	G100	H100	F100
																																													D2P2	531	G101	H101	F101
																																													D2P2	532	G102	H102	F102
																																													D2P2	533	G103	H103	F103
																																													D2P2	534	G104	H104	F104
																																													D2P2	535	G105	H105	F105
																																													D2P2	536	G106	H106	F106
																																													D2P2	537	G107	H107	F107
																																													D2P2	538	G108	H108	F108
																																													D2P2	539	G109	H109	F109
																																													D2P2	540	G110	H110	F110
																																													D2P2	541	G111	H111	F111
																																													D2P2	542	G112	H112	F112
																																													D2P2	543	G113	H113	F113
																																													D2P2	544	G114	H114	F114
																																													D2P2	545	J99	K99	I99
																																													D2P2	546	J100	K100	I100
																																													D2P2	547	J101	K101	I101
																																													D2P2	548	J102	K102	I102
																																													D2P2	549	J103	K103	I103
																																													D2P2	550	J104	K104	I104
																																													D2P2	551	J105	K105	I105
																																													D2P2	552	J106	K106	I106
																																													D2P2	553	J107	K107	I107
																																													D2P2	554	J108	K108	I108
																																													D2P2	555	J109	K109	I109
																																													D2P2	556	J110	K110	I110
																																													D2P2	557	J111	K111	I111
																																													D2P2	558	J112	K112	I112
																																													D2P2	559	J113	K113	I113
																																													D2P2	560	J114	K114	I114
																																													D2P2	561	M99	N99	L99
																																													D2P2	562	M100	N100	L100
																																													D2P2	563	M101	N101	L101
																																													D2P2	564	M102	N102	L102
																																													D2P2	565	M103	N103	L103
																																													D2P2	566	M104	N104	L104
																																													D2P2	567	M105	N105	L105
																																													D2P2	568	M106	N106	L106
																																													D2P2	569	M107	N107	L107
																																													D2P2	570	M108	N108	L108
																																													D2P2	571	M109	N109	L109
																																													D2P2	572	M110	N110	L110
																																													D2P2	573	M111	N111	L111
																																													D2P2	574	M112	N112	L112
																																													D2P2	575	M113	N113	L113
																																													D2P2	576	M114	N114	L114
																																													D2P2	577	P99	Q99	O99
																																													D2P2	578	P100	Q100	O100
																																													D2P2	579	P101	Q101	O101
																																													D2P2	580	P102	Q102	O102
																																													D2P2	581	P103	Q103	O103
																																													D2P2	582	P104	Q104	O104
																																													D2P2	583	P105	Q105	O105
																																													D2P2	584	P106	Q106	O106
																																													D2P2	585	P107	Q107	O107
																																													D2P2	586	P108	Q108	O108
																																													D2P2	587	P109	Q109	O109
																																													D2P2	588	P110	Q110	O110
																																													D2P2	589	P111	Q111	O111
																																													D2P2	590	P112	Q112	O112
																																													D2P2	591	P113	Q113	O113
																																													D2P2	592	P114	Q114	O114
																																													D2P2	593	S99	T99	R99
																																													D2P2	594	S100	T100	R100
																																													D2P2	595	S101	T101	R101
																																													D2P2	596	S102	T102	R102
																																													D2P2	597	S103	T103	R103
																																													D2P2	598	S104	T104	R104
																																													D2P2	599	S105	T105	R105
																																													D2P2	600	S106	T106	R106
																																													D2P2	601	S107	T107	R107
																																													D2P2	602	S108	T108	R108
																																													D2P2	603	S109	T109	R109
																																													D2P2	604	S110	T110	R110
																																													D2P2	605	S111	T111	R111
																																													D2P2	606	S112	T112	R112
																																													D2P2	607	S113	T113	R113
																																													D2P2	608	S114	T114	R114
																																													D2P2	609	V99	W99	U99
																																													D2P2	610	V100	W100	U100
																																													D2P2	611	V101	W101	U101
																																													D2P2	612	V102	W102	U102
																																													D2P2	613	V103	W103	U103
																																													D2P2	614	V104	W104	U104
																																													D2P2	615	V105	W105	U105
																																													D2P2	616	V106	W106	U106
																																													D2P2	617	V107	W107	U107
																																													D2P2	618	V108	W108	U108
																																													D2P2	619	V109	W109	U109
																																													D2P2	620	V110	W110	U110
																																													D2P2	621	V111	W111	U111
																																													D2P2	622	V112	W112	U112
																																													D2P2	623	V113	W113	U113
																																													D2P2	624	V114	W114	U114
																																													D2P2	625	Y99	Z99	X99
																																													D2P2	626	Y100	Z100	X100
																																													D2P2	627	Y101	Z101	X101
																																													D2P2	628	Y102	Z102	X102
																																													D2P2	629	Y103	Z103	X103
																																													D2P2	630	Y104	Z104	X104
																																													D2P2	631	Y105	Z105	X105
																																													D2P2	632	Y106	Z106	X106
																																													D2P2	633	Y107	Z107	X107
																																													D2P2	634	Y108	Z108	X108
																																													D2P2	635	Y109	Z109	X109
																																													D2P2	636	Y110	Z110	X110
																																													D2P2	637	Y111	Z111	X111
																																													D2P2	638	Y112	Z112	X112
																																													D2P2	639	Y113	Z113	X113
																																													D2P2	640	Y114	Z114	X114
																																													D2P3	641	E122	C122	D122
																																													D2P3	642	E123	C123	D123
																																													D2P3	643	E124	C124	D124
																																													D2P3	644	E125	C125	D125
																																													D2P3	645	E126	C126	D126
																																													D2P3	646	E127	C127	D127
																																													D2P3	647	E128	C128	D128
																																													D2P3	648	E129	C129	D129
																																													D2P3	649	E130	C130	D130
																																													D2P3	650	E131	C131	D131
																																													D2P3	651	E132	C132	D132
																																													D2P3	652	E133	C133	D133
																																													D2P3	653	E134	C134	D134
																																													D2P3	654	E135	C135	D135
																																													D2P3	655	E136	C136	D136
																																													D2P3	656	E137	C137	D137
																																													D2P3	657	H122	F122	G122
																																													D2P3	658	H123	F123	G123
																																													D2P3	659	H124	F124	G124
																																													D2P3	660	H125	F125	G125
																																													D2P3	661	H126	F126	G126
																																													D2P3	662	H127	F127	G127
																																													D2P3	663	H128	F128	G128
																																													D2P3	664	H129	F129	G129
																																													D2P3	665	H130	F130	G130
																																													D2P3	666	H131	F131	G131
																																													D2P3	667	H132	F132	G132
																																													D2P3	668	H133	F133	G133
																																													D2P3	669	H134	F134	G134
																																													D2P3	670	H135	F135	G135
																																													D2P3	671	H136	F136	G136
																																													D2P3	672	H137	F137	G137
																																													D2P3	673	K122	I122	J122
																																													D2P3	674	K123	I123	J123
																																													D2P3	675	K124	I124	J124
																																													D2P3	676	K125	I125	J125
																																													D2P3	677	K126	I126	J126
																																													D2P3	678	K127	I127	J127
																																													D2P3	679	K128	I128	J128
																																													D2P3	680	K129	I129	J129
																																													D2P3	681	K130	I130	J130
																																													D2P3	682	K131	I131	J131
																																													D2P3	683	K132	I132	J132
																																													D2P3	684	K133	I133	J133
																																													D2P3	685	K134	I134	J134
																																													D2P3	686	K135	I135	J135
																																													D2P3	687	K136	I136	J136
																																													D2P3	688	K137	I137	J137
																																													D2P3	689	N122	L122	M122
																																													D2P3	690	N123	L123	M123
																																													D2P3	691	N124	L124	M124
																																													D2P3	692	N125	L125	M125
																																													D2P3	693	N126	L126	M126
																																													D2P3	694	N127	L127	M127
																																													D2P3	695	N128	L128	M128
																																													D2P3	696	N129	L129	M129
																																													D2P3	697	N130	L130	M130
																																													D2P3	698	N131	L131	M131
																																													D2P3	699	N132	L132	M132
																																													D2P3	700	N133	L133	M133
																																													D2P3	701	N134	L134	M134
																																													D2P3	702	N135	L135	M135
																																													D2P3	703	N136	L136	M136
																																													D2P3	704	N137	L137	M137
																																													D2P3	705	Q122	O122	P122
																																													D2P3	706	Q123	O123	P123
																																													D2P3	707	Q124	O124	P124
																																													D2P3	708	Q125	O125	P125
																																													D2P3	709	Q126	O126	P126
																																													D2P3	710	Q127	O127	P127
																																													D2P3	711	Q128	O128	P128
																																													D2P3	712	Q129	O129	P129
																																													D2P3	713	Q130	O130	P130
																																													D2P3	714	Q131	O131	P131
																																													D2P3	715	Q132	O132	P132
																																													D2P3	716	Q133	O133	P133
																																													D2P3	717	Q134	O134	P134
																																													D2P3	718	Q135	O135	P135
																																													D2P3	719	Q136	O136	P136
																																													D2P3	720	Q137	O137	P137
																																													D2P3	721	T122	R122	S122
																																													D2P3	722	T123	R123	S123
																																													D2P3	723	T124	R124	S124
																																													D2P3	724	T125	R125	S125
																																													D2P3	725	T126	R126	S126
																																													D2P3	726	T127	R127	S127
																																													D2P3	727	T128	R128	S128
																																													D2P3	728	T129	R129	S129
																																													D2P3	729	T130	R130	S130
																																													D2P3	730	T131	R131	S131
																																													D2P3	731	T132	R132	S132
																																													D2P3	732	T133	R133	S133
																																													D2P3	733	T134	R134	S134
																																													D2P3	734	T135	R135	S135
																																													D2P3	735	T136	R136	S136
																																													D2P3	736	T137	R137	S137
																																													D2P3	737	W122	U122	V122
																																													D2P3	738	W123	U123	V123
																																													D2P3	739	W124	U124	V124
																																													D2P3	740	W125	U125	V125
																																													D2P3	741	W126	U126	V126
																																													D2P3	742	W127	U127	V127
																																													D2P3	743	W128	U128	V128
																																													D2P3	744	W129	U129	V129
																																													D2P3	745	W130	U130	V130
																																													D2P3	746	W131	U131	V131
																																													D2P3	747	W132	U132	V132
																																													D2P3	748	W133	U133	V133
																																													D2P3	749	W134	U134	V134
																																													D2P3	750	W135	U135	V135
																																													D2P3	751	W136	U136	V136
																																													D2P3	752	W137	U137	V137
																																													D2P3	753	Z122	X122	Y122
																																													D2P3	754	Z123	X123	Y123
																																													D2P3	755	Z124	X124	Y124
																																													D2P3	756	Z125	X125	Y125
																																													D2P3	757	Z126	X126	Y126
																																													D2P3	758	Z127	X127	Y127
																																													D2P3	759	Z128	X128	Y128
																																													D2P3	760	Z129	X129	Y129
																																													D2P3	761	Z130	X130	Y130
																																													D2P3	762	Z131	X131	Y131
																																													D2P3	763	Z132	X132	Y132
																																													D2P3	764	Z133	X133	Y133
																																													D2P3	765	Z134	X134	Y134
																																													D2P3	766	Z135	X135	Y135
																																													D2P3	767	Z136	X136	Y136
																																													D2P3	768	Z137	X137	Y137
																																													D3P1	769	C145	D145	E145
																																													D3P1	770	C146	D146	E146
																																													D3P1	771	C147	D147	E147
																																													D3P1	772	C148	D148	E148
																																													D3P1	773	C149	D149	E149
																																													D3P1	774	C150	D150	E150
																																													D3P1	775	C151	D151	E151
																																													D3P1	776	C152	D152	E152
																																													D3P1	777	C153	D153	E153
																																													D3P1	778	C154	D154	E154
																																													D3P1	779	C155	D155	E155
																																													D3P1	780	C156	D156	E156
																																													D3P1	781	C157	D157	E157
																																													D3P1	782	C158	D158	E158
																																													D3P1	783	C159	D159	E159
																																													D3P1	784	C160	D160	E160
																																													D3P1	785	F145	G145	H145
																																													D3P1	786	F146	G146	H146
																																													D3P1	787	F147	G147	H147
																																													D3P1	788	F148	G148	H148
																																													D3P1	789	F149	G149	H149
																																													D3P1	790	F150	G150	H150
																																													D3P1	791	F151	G151	H151
																																													D3P1	792	F152	G152	H152
																																													D3P1	793	F153	G153	H153
																																													D3P1	794	F154	G154	H154
																																													D3P1	795	F155	G155	H155
																																													D3P1	796	F156	G156	H156
																																													D3P1	797	F157	G157	H157
																																													D3P1	798	F158	G158	H158
																																													D3P1	799	F159	G159	H159
																																													D3P1	800	F160	G160	H160
																																													D3P1	801	I145	J145	K145
																																													D3P1	802	I146	J146	K146
																																													D3P1	803	I147	J147	K147
																																													D3P1	804	I148	J148	K148
																																													D3P1	805	I149	J149	K149
																																													D3P1	806	I150	J150	K150
																																													D3P1	807	I151	J151	K151
																																													D3P1	808	I152	J152	K152
																																													D3P1	809	I153	J153	K153
																																													D3P1	810	I154	J154	K154
																																													D3P1	811	I155	J155	K155
																																													D3P1	812	I156	J156	K156
																																													D3P1	813	I157	J157	K157
																																													D3P1	814	I158	J158	K158
																																													D3P1	815	I159	J159	K159
																																													D3P1	816	I160	J160	K160
																																													D3P1	817	L145	M145	N145
																																													D3P1	818	L146	M146	N146
																																													D3P1	819	L147	M147	N147
																																													D3P1	820	L148	M148	N148
																																													D3P1	821	L149	M149	N149
																																													D3P1	822	L150	M150	N150
																																													D3P1	823	L151	M151	N151
																																													D3P1	824	L152	M152	N152
																																													D3P1	825	L153	M153	N153
																																													D3P1	826	L154	M154	N154
																																													D3P1	827	L155	M155	N155
																																													D3P1	828	L156	M156	N156
																																													D3P1	829	L157	M157	N157
																																													D3P1	830	L158	M158	N158
																																													D3P1	831	L159	M159	N159
																																													D3P1	832	L160	M160	N160
																																													D3P1	833	O145	P145	Q145
																																													D3P1	834	O146	P146	Q245
																																													D3P1	835	O147	P147	Q345
																																													D3P1	836	O148	P148	Q445
																																													D3P1	837	O149	P149	Q146
																																													D3P1	838	O150	P150	Q246
																																													D3P1	839	O151	P151	Q346
																																													D3P1	840	O152	P152	Q446
																																													D3P1	841	O153	P153	Q147
																																													D3P1	842	O154	P154	Q247
																																													D3P1	843	O155	P155	Q347
																																													D3P1	844	O156	P156	Q447
																																													D3P1	845	O157	P157	Q148
																																													D3P1	846	O158	P158	Q248
																																													D3P1	847	O159	P159	Q348
																																													D3P1	848	O160	P160	Q448
																																													D3P1	849	R145	S145	T145
																																													D3P1	850	R146	S146	T146
																																													D3P1	851	R147	S147	T147
																																													D3P1	852	R148	S148	T148
																																													D3P1	853	R149	S149	T149
																																													D3P1	854	R150	S150	T150
																																													D3P1	855	R151	S151	T151
																																													D3P1	856	R152	S152	T152
																																													D3P1	857	R153	S153	T153
																																													D3P1	858	R154	S154	T154
																																													D3P1	859	R155	S155	T155
																																													D3P1	860	R156	S156	T156
																																													D3P1	861	R157	S157	T157
																																													D3P1	862	R158	S158	T158
																																													D3P1	863	R159	S159	T159
																																													D3P1	864	R160	S160	T160
																																													D3P1	865	U145	V145	W145
																																													D3P1	866	U146	V146	W146
																																													D3P1	867	U147	V147	W147
																																													D3P1	868	U148	V148	W148
																																													D3P1	869	U149	V149	W149
																																													D3P1	870	U150	V150	W150
																																													D3P1	871	U151	V151	W151
																																													D3P1	872	U152	V152	W152
																																													D3P1	873	U153	V153	W153
																																													D3P1	874	U154	V154	W154
																																													D3P1	875	U155	V155	W155
																																													D3P1	876	U156	V156	W156
																																													D3P1	877	U157	V157	W157
																																													D3P1	878	U158	V158	W158
																																													D3P1	879	U159	V159	W159
																																													D3P1	880	U160	V160	W160
																																													D3P1	881	X145	Y145	Z145
																																													D3P1	882	X146	Y146	Z146
																																													D3P1	883	X147	Y147	Z147
																																													D3P1	884	X148	Y148	Z148
																																													D3P1	885	X149	Y149	Z149
																																													D3P1	886	X150	Y150	Z150
																																													D3P1	887	X151	Y151	Z151
																																													D3P1	888	X152	Y152	Z152
																																													D3P1	889	X153	Y153	Z153
																																													D3P1	890	X154	Y154	Z154
																																													D3P1	891	X155	Y155	Z155
																																													D3P1	892	X156	Y156	Z156
																																													D3P1	893	X157	Y157	Z157
																																													D3P1	894	X158	Y158	Z158
																																													D3P1	895	X159	Y159	Z159
																																													D3P1	896	X160	Y160	Z160
																																													D3P2	897	D168	E168	C168
																																													D3P2	898	D169	E169	C169
																																													D3P2	899	D170	E170	C170
																																													D3P2	900	D171	E171	C171
																																													D3P2	901	D172	E172	C172
																																													D3P2	902	D173	E173	C173
																																													D3P2	903	D174	E174	C174
																																													D3P2	904	D175	E175	C175
																																													D3P2	905	D176	E176	C176
																																													D3P2	906	D177	E177	C177
																																													D3P2	907	D178	E178	C178
																																													D3P2	908	D179	E179	C179
																																													D3P2	909	D180	E180	C180
																																													D3P2	910	D181	E181	C181
																																													D3P2	911	D182	E182	C182
																																													D3P2	912	D183	E183	C183
																																													D3P2	913	G168	H168	F168
																																													D3P2	914	G169	H169	F169
																																													D3P2	915	G170	H170	F170
																																													D3P2	916	G171	H171	F171
																																													D3P2	917	G172	H172	F172
																																													D3P2	918	G173	H173	F173
																																													D3P2	919	G174	H174	F174
																																													D3P2	920	G175	H175	F175
																																													D3P2	921	G176	H176	F176
																																													D3P2	922	G177	H177	F177
																																													D3P2	923	G178	H178	F178
																																													D3P2	924	G179	H179	F179
																																													D3P2	925	G180	H180	F180
																																													D3P2	926	G181	H181	F181
																																													D3P2	927	G182	H182	F182
																																													D3P2	928	G183	H183	F183
																																													D3P2	929	J168	K168	I168
																																													D3P2	930	J169	K169	I169
																																													D3P2	931	J170	K170	I170
																																													D3P2	932	J171	K171	I171
																																													D3P2	933	J172	K172	I172
																																													D3P2	934	J173	K173	I173
																																													D3P2	935	J174	K174	I174
																																													D3P2	936	J175	K175	I175
																																													D3P2	937	J176	K176	I176
																																													D3P2	938	J177	K177	I177
																																													D3P2	939	J178	K178	I178
																																													D3P2	940	J179	K179	I179
																																													D3P2	941	J180	K180	I180
																																													D3P2	942	J181	K181	I181
																																													D3P2	943	J182	K182	I182
																																													D3P2	944	J183	K183	I183
																																													D3P2	945	M168	N168	L168
																																													D3P2	946	M169	N169	L169
																																													D3P2	947	M170	N170	L170
																																													D3P2	948	M171	N171	L171
																																													D3P2	949	M172	N172	L172
																																													D3P2	950	M173	N173	L173
																																													D3P2	951	M174	N174	L174
																																													D3P2	952	M175	N175	L175
																																													D3P2	953	M176	N176	L176
																																													D3P2	954	M177	N177	L177
																																													D3P2	955	M178	N178	L178
																																													D3P2	956	M179	N179	L179
																																													D3P2	957	M180	N180	L180
																																													D3P2	958	M181	N181	L181
																																													D3P2	959	M182	N182	L182
																																													D3P2	960	M183	N183	L183
																																													D3P2	961	P168	Q168	O168
																																													D3P2	962	P169	Q268	O169
																																													D3P2	963	P170	Q368	O170
																																													D3P2	964	P171	Q468	O171
																																													D3P2	965	P172	Q169	O172
																																													D3P2	966	P173	Q269	O173
																																													D3P2	967	P174	Q369	O174
																																													D3P2	968	P175	Q469	O175
																																													D3P2	969	P176	Q170	O176
																																													D3P2	970	P177	Q270	O177
																																													D3P2	971	P178	Q370	O178
																																													D3P2	972	P179	Q470	O179
																																													D3P2	973	P180	Q171	O180
																																													D3P2	974	P181	Q271	O181
																																													D3P2	975	P182	Q371	O182
																																													D3P2	976	P183	Q471	O183
																																													D3P2	977	S168	T168	R168
																																													D3P2	978	S169	T169	R169
																																													D3P2	979	S170	T170	R170
																																													D3P2	980	S171	T171	R171
																																													D3P2	981	S172	T172	R172
																																													D3P2	982	S173	T173	R173
																																													D3P2	983	S174	T174	R174
																																													D3P2	984	S175	T175	R175
																																													D3P2	985	S176	T176	R176
																																													D3P2	986	S177	T177	R177
																																													D3P2	987	S178	T178	R178
																																													D3P2	988	S179	T179	R179
																																													D3P2	989	S180	T180	R180
																																													D3P2	990	S181	T181	R181
																																													D3P2	991	S182	T182	R182
																																													D3P2	992	S183	T183	R183
																																													D3P2	993	V168	W168	U168
																																													D3P2	994	V169	W169	U169
																																													D3P2	995	V170	W170	U170
																																													D3P2	996	V171	W171	U171
																																													D3P2	997	V172	W172	U172
																																													D3P2	998	V173	W173	U173
																																													D3P2	999	V174	W174	U174
																																													D3P2	1000	V175	W175	U175
																																													D3P2	1001	V176	W176	U176
																																													D3P2	1002	V177	W177	U177
																																													D3P2	1003	V178	W178	U178
																																													D3P2	1004	V179	W179	U179
																																													D3P2	1005	V180	W180	U180
																																													D3P2	1006	V181	W181	U181
																																													D3P2	1007	V182	W182	U182
																																													D3P2	1008	V183	W183	U183
																																													D3P2	1009	Y168	Z168	X168
																																													D3P2	1010	Y169	Z169	X169
																																													D3P2	1011	Y170	Z170	X170
																																													D3P2	1012	Y171	Z171	X171
																																													D3P2	1013	Y172	Z172	X172
																																													D3P2	1014	Y173	Z173	X173
																																													D3P2	1015	Y174	Z174	X174
																																													D3P2	1016	Y175	Z175	X175
																																													D3P2	1017	Y176	Z176	X176
																																													D3P2	1018	Y177	Z177	X177
																																													D3P2	1019	Y178	Z178	X178
																																													D3P2	1020	Y179	Z179	X179
																																													D3P2	1021	Y180	Z180	X180
																																													D3P2	1022	Y181	Z181	X181
																																													D3P2	1023	Y182	Z182	X182
																																													D3P2	1024	Y183	Z183	X183
																																													D3P3	1025	E191	C191	D191
																																													D3P3	1026	E192	C192	D192
																																													D3P3	1027	E193	C193	D193
																																													D3P3	1028	E194	C194	D194
																																													D3P3	1029	E195	C195	D195
																																													D3P3	1030	E196	C196	D196
																																													D3P3	1031	E197	C197	D197
																																													D3P3	1032	E198	C198	D198
																																													D3P3	1033	E199	C199	D199
																																													D3P3	1034	E200	C200	D200
																																													D3P3	1035	E201	C201	D201
																																													D3P3	1036	E202	C202	D202
																																													D3P3	1037	E203	C203	D203
																																													D3P3	1038	E204	C204	D204
																																													D3P3	1039	E205	C205	D205
																																													D3P3	1040	E206	C206	D206
																																													D3P3	1041	H191	F191	G191
																																													D3P3	1042	H192	F192	G192
																																													D3P3	1043	H193	F193	G193
																																													D3P3	1044	H194	F194	G194
																																													D3P3	1045	H195	F195	G195
																																													D3P3	1046	H196	F196	G196
																																													D3P3	1047	H197	F197	G197
																																													D3P3	1048	H198	F198	G198
																																													D3P3	1049	H199	F199	G199
																																													D3P3	1050	H200	F200	G200
																																													D3P3	1051	H201	F201	G201
																																													D3P3	1052	H202	F202	G202
																																													D3P3	1053	H203	F203	G203
																																													D3P3	1054	H204	F204	G204
																																													D3P3	1055	H205	F205	G205
																																													D3P3	1056	H206	F206	G206
																																													D3P3	1057	K191	I191	J191
																																													D3P3	1058	K192	I192	J192
																																													D3P3	1059	K193	I193	J193
																																													D3P3	1060	K194	I194	J194
																																													D3P3	1061	K195	I195	J195
																																													D3P3	1062	K196	I196	J196
																																													D3P3	1063	K197	I197	J197
																																													D3P3	1064	K198	I198	J198
																																													D3P3	1065	K199	I199	J199
																																													D3P3	1066	K200	I200	J200
																																													D3P3	1067	K201	I201	J201
																																													D3P3	1068	K202	I202	J202
																																													D3P3	1069	K203	I203	J203
																																													D3P3	1070	K204	I204	J204
																																													D3P3	1071	K205	I205	J205
																																													D3P3	1072	K206	I206	J206
																																													D3P3	1073	N191	L191	M191
																																													D3P3	1074	N192	L192	M192
																																													D3P3	1075	N193	L193	M193
																																													D3P3	1076	N194	L194	M194
																																													D3P3	1077	N195	L195	M195
																																													D3P3	1078	N196	L196	M196
																																													D3P3	1079	N197	L197	M197
																																													D3P3	1080	N198	L198	M198
																																													D3P3	1081	N199	L199	M199
																																													D3P3	1082	N200	L200	M200
																																													D3P3	1083	N201	L201	M201
																																													D3P3	1084	N202	L202	M202
																																													D3P3	1085	N203	L203	M203
																																													D3P3	1086	N204	L204	M204
																																													D3P3	1087	N205	L205	M205
																																													D3P3	1088	N206	L206	M206
																																													D3P3	1089	Q191	O191	P191
																																													D3P3	1090	Q291	O192	P192
																																													D3P3	1091	Q391	O193	P193
																																													D3P3	1092	Q491	O194	P194
																																													D3P3	1093	Q192	O195	P195
																																													D3P3	1094	Q292	O196	P196
																																													D3P3	1095	Q392	O197	P197
																																													D3P3	1096	Q492	O198	P198
																																													D3P3	1097	Q193	O199	P199
																																													D3P3	1098	Q293	O200	P200
																																													D3P3	1099	Q393	O201	P201
																																													D3P3	1100	Q493	O202	P202
																																													D3P3	1101	Q194	O203	P203
																																													D3P3	1102	Q294	O204	P204
																																													D3P3	1103	Q394	O205	P205
																																													D3P3	1104	Q494	O206	P206
																																													D3P3	1105	T191	R191	S191
																																													D3P3	1106	T192	R192	S192
																																													D3P3	1107	T193	R193	S193
																																													D3P3	1108	T194	R194	S194
																																													D3P3	1109	T195	R195	S195
																																													D3P3	1110	T196	R196	S196
																																													D3P3	1111	T197	R197	S197
																																													D3P3	1112	T198	R198	S198
																																													D3P3	1113	T199	R199	S199
																																													D3P3	1114	T200	R200	S200
																																													D3P3	1115	T201	R201	S201
																																													D3P3	1116	T202	R202	S202
																																													D3P3	1117	T203	R203	S203
																																													D3P3	1118	T204	R204	S204
																																													D3P3	1119	T205	R205	S205
																																													D3P3	1120	T206	R206	S206
																																													D3P3	1121	W191	U191	V191
																																													D3P3	1122	W192	U192	V192
																																													D3P3	1123	W193	U193	V193
																																													D3P3	1124	W194	U194	V194
																																													D3P3	1125	W195	U195	V195
																																													D3P3	1126	W196	U196	V196
																																													D3P3	1127	W197	U197	V197
																																													D3P3	1128	W198	U198	V198
																																													D3P3	1129	W199	U199	V199
																																													D3P3	1130	W200	U200	V200
																																													D3P3	1131	W201	U201	V201
																																													D3P3	1132	W202	U202	V202
																																													D3P3	1133	W203	U203	V203
																																													D3P3	1134	W204	U204	V204
																																													D3P3	1135	W205	U205	V205
																																													D3P3	1136	W206	U206	V206
																																													D3P3	1137	Z191	X191	Y191
																																													D3P3	1138	Z192	X192	Y192
																																													D3P3	1139	Z193	X193	Y193
																																													D3P3	1140	Z194	X194	Y194
																																													D3P3	1141	Z195	X195	Y195
																																													D3P3	1142	Z196	X196	Y196
																																													D3P3	1143	Z197	X197	Y197
																																													D3P3	1144	Z198	X198	Y198
																																													D3P3	1145	Z199	X199	Y199
																																													D3P3	1146	Z200	X200	Y200
																																													D3P3	1147	Z201	X201	Y201
																																													D3P3	1148	Z202	X202	Y202
																																													D3P3	1149	Z203	X203	Y203
																																													D3P3	1150	Z204	X204	Y204
																																													D3P3	1151	Z205	X205	Y205
																																													D3P3	1152	Z206	X206	Y206
[truncated: 11 more columns]

## Sheet: 4-96-WP signal validation
Validation of the luminescence signal in 96 well plate format
Template used for the signal assessment with different MOIs
<>	1	2	3	4	5	6	7	8	9	10	11	12
A	NI	MOI 0.006										NI
B
C		MOI 0.0125
D
E		MOI 0.0250
F
G		MOI 0.05
H
Luminescence signal obtained at 24 h with different MOIs
<>	1	2	3	4	5	6	7	8	9	10	11	12
A	137	60722	180633	61398	150774	173315	204575	222715	160976	134520	133704	167
B	297	195975	120899	217152	186174	124945	152196	135268	120496	104127	146297	307
C	387	203101	372771	210135	235446	174981	224737	332488	311161	157133	405027	381
D	467	296900	181825	250507	201456	219378	196795	150157	229445	255564	186475	334
E	331	517264	641844	488421	454656	421504	409410	381569	742863	611322	500209	461
F	387	326524	438495	794554	631376	476850	475854	419912	447345	416206	530284	671
G	701	633904	601980	1129714	793661	1151378	1248392	861161	1188285	807648	804946	507
H	414	1418420	861308	1293753	1043240	1316147	1268056	1204293	1141093	1220102	1043093	424				Inh
																2
24 hour signal obtained with different layout raw data
column signal	H	M	L	H	M	L	H	M	L	H	M	L
<>	1	2	3	4	5	6	7	8	9	10	11	12		Signal	Mean/SD	CV of Mean
A	2667725#	218975	178137	1768280	217133	173844	1815649	246343	167548	2031473	199643	176242		High	1.72143e+06	10.7037
B	1959688	218300	179266	2063354	278476	167849	1429170	270709	163566	1615339	202427	180790			260578
C	1896943	219611	184097	2063159	238285	176618	1302654	273512	174285	1896349	243499	184220		Mid	237319	6.08595
D	1677346	245794	180731	1844984	251000	171434	1569738	266268	183200	1707869	240857	186762			20425.6
E	1289543	252944	187341	1716057	232937	174364	2206508	261161	183943	1254093	218245	188373		Low	181028	3.1497
F	1638717	251325	197106	1829048	224987	184429	2132785	246125	190422	1369501	221402	193117			8063.63
G	1435017	219050	184618	1357874	240743	180721	1783219	229209	193378	1924766	219291	169899
H	1524175	230554	190583	1662895	236535	179790	1798935	260188	185666	1799282	218665	180571
									Z	%Spec	Max/Min
									0.630048	89.4838	9.50918				SB	9.50918
column signal	M	L	h	M	L	h	M	L	h	M	L	h
<>	1	2	3	4	5	6	7	8	9	10	11	12		Signal	Mean/SD	CV of Mean
A	193679	179061	2351331	211430	175045	1538930	193251	175681	1796582	210082	172996	1693373		High	1.76396e+06	12.7413
B	248998	169311	2014307	223975	175592	1456515	243914	175000	2595721#	218685	160797	1680493			317845
C	286084	182580	1734199	219994	179287	1343763	212761	184224	1564972	203330	166540	2144546		Mid	220683	6.03192
D	193923	175995	2310063	240923	172989	1653332	213043	185577	2442264#	219880	170661	2200534			18825.2
E	221009	183916	1534754	228451	177860	1877396	230112	180632	1836102	217636	177822	1464455		Low	176327	2.35175
F	212310	170015	2568054#	234510	177740	1876791	228464	186529	1426864	219866	179759	1817181			5864.41
G	235752	165410	1024743	229485	176485	1545008	218926	179284	1409511	197453	177254	2085619
H	223875	174470	1827243	214071	177357	2082160	222483	182676	1681786	193515	173913	2182174
									Z	%Spec	Max/Min
									0.567474	90.0039	10.0039				SB	10.0039
column signal	L	H	M	L	H	M	L	H	M	L	H	M
<>	1	2	3	4	5	6	7	8	9	10	11	12		Signal	Mean/SD	CV of Mean
A	160255	1781700	182855	171725	1897729	174310	161020	2143487	203366	166962	2386358	183037		High	1.72622e+06	10.708
B	174464	1756249	216374	172204	1534883	186078	168130	1674475	222477	172717	1680730	203369			261407
C	173285	2466527#	205753	167891	1707431	198655	170519	2061075	200152	171476	1911080	185794		Mid	197501	1.65694
D	169312	1718904	200828	166275	1166472	183650	175709	1574820	208475	172160	1671574	219971			4627.98
E	170413	1555480	211111	164929	1690230	196586	177351	2155712	213556	172320	1713523	200166		Low	171413	1.90912
F	170208	1829221	208715	169018	2675492#	193094	179230	1350605	192278	173599	1695464	190320			4627.98
G	178299	1199174	194871	167426	1551618	193876	179624	3157992#	194349	174215	1867070	192947
H	171801	1750811	189165	172980	1714437	200097	176520	1796831	194421	173179	1523195	179343
									Z	%Spec	Max/Min
									0.637031	90.07	10.0705				SB	10.0705
									average Z	0.611518
									SD Z scores	0.0383026
									SB average	9.8612
									SD SB	0.306672

## Sheet: 5-MMV SPS, C50 and IC50
MMV Global health priority box screening against icSARS-CoV-2-nLuc_Experiment_2
	The library contains three plates of 80 compounds each (VEC, M2B and ZND)
1- Template used for the screening
	<>	1	2	3	4	5	6	7	8	9	10	11	12	13	14	15	16	17	18	19	20	21	22	23	24
	A	Non Infected wells		1		2		3		4		5		6		7		8		9		10		Infected wells
	B
	C			11		12		13		14		15		16		17		18		19		20
	D
	E			21		22		23		24		25		26		27		28		29		30
	F
	G			31		32		33		34		35		36		37		38		39		40
	H
	I	Infected wells		41		42		43		44		45		46		47		48		49		50		Non Infected wells
	J
	K			51		52		53		54		55		56		57		58		59		60
	L
	M			61		62		63		64		65		66		67		68		69		70
	N
	O	Remdesivir 10µM		71		72		73		74		75		76		77		78		79		80
	P
2-Result obtained with VEC compounds
	antiviral activity																															CC50
	<>	1	2	3	4	5	6	7	8	9	10	11	12	13	14	15	16	17	18	19	20	21	22	23	24							<>	1	2	3	4	5	6	7	8	9	10	11	12	13	14	15	16	17
	A	540#	1360	421914	438533	523234	645029	965070	975918	418696	445458	270689	237664	293425	797647	535497	774831	376984	255068	325611	356320	854205	186104	778275#	403145							A	316400	339280	392700	373711	22624	22661	438834	418803	396234	359061	450085	384180	369974	377969	387890	489847	222905
	B	713#	1960	235610	429965	613608	702081	650882	567639	402180	606435	478857	266840	402738	551779	334818	485740	558636	453028	283971	356780	208491	299535	413291	369645		Ave High	467815				B	301708	358452	394841	395458	31000	31358	471718	402015	392268	392700	371983	399018	389462	398174	482633	507341	288074
	C	640	2573	771433	455349	514033	373836	621051	480820	726790	1281231	481663	490668	395124	770978	587410	177658	486577	417038	552462	660517	633702	517474	479304	406872		SD High	86065.2				C	347316	365876	392838	405132	375209	369289	405085	490023	44708	41627	362048	356640	405164	389473	390185	376237	267702
	D	746	2537	691576	441472	395506	341539	458713	863752	1545674	818508	184765	495678	299768	473534	176204	633395	758638	994670	309011	661173	311086	257428	530657	263853#		AVE Low	2502.83				D	353772	349600	385688	406878	373025	399291	499287	521152	39470	36492	348452	359812	396159	392268	384672	392831	278827
	E	780	2140	363020	486105	496656	411840	484810	187132	347894	455556	622590	737936	195377	149652	210997	378696	828932	488470	379157	429159	614056	681947	885215#	302851#		SD Low	1306.24				E	351300	358882	293592	295634	325613	318988	258570	266867	388120	385200	395227	412090	330149	370210	400458	412285	40020
	F	1176	3590	573515	372382	534690	233109	262609	138331	175041	307745	346355	278316	202633	161783	306870	418997	277004	326083	176170	395393	824285	627819	203371#	533682							F	368636	354519	297369	294011	318725	321595	249344	253720	399351	384393	384549	386764	314908	460896	393909	411539	38561
	G	1720	5292	1073867	719672	264507	194859	182388	359931	440993	819461	1402900	793443	282484	395601	254248	639860	474542	291536	352785	245355	520914	368579	564078	451201		Z' score	0.436692				G	361879	352892	312031	308924	390096	407507	413089	403566	419074	389505	50236	47035	404209	397759	377457	433680	375538
	H	2597	5041	504216	356991	406546	428091	814168	205432	635500	380014	400105	1153909	279733	417470	501605	528504	343196	265003	421332	469161	689042	1142918	655791	264840#							H	367739	371008	310141	342346	405590	445732	425206	425541	411756	407123	45668	41946	404322	410935	385447	392452	403587
	I	404099	270078#	1651464	1914050	309028	315504	463696	319118	333320	464427	591472	287982	409925	410024	465972	319006	448368	372006	795782	466014	642205	445764	5075	3017							I	360852	359738	385908	381937	409365	419746	415307	412843	343453	343341	396181	378369	350040	323902	406285	403474	406459
	J	240664#	537926	1501055	1849109	581812	316848	456504	507427	583629	397618	287377	435031	344402	278042	233775	604365	487980	234461	399854	585388	222414	461086	2987	1683							J	353565	368696	393009	355597	385295	399585	417839	402725	357616	347552	381488	377156	336519	321672	392272	398322	425879
	K	550952	280549#	994582	569630	729966	995373	305099	536989	537440	304813	390931	524190	383171	344185	162500	142336	232130	315222	977865	302743	474552	524924	3000	1360							K	382231	367605	406843	406765	461576	508903	446465	397837	397762	403690	481875	489092	401199	383936	380908	412054	414962
	L	714766#	231602#	454096	441618	798956	218513	471742	383880	309667	441647	515254	425917	328223	830700	137321	129050	329426	309384	402625	152846	464755	635288	4111	1846							L	353043	364355	418519	382309	450764	496381	409731	423348	410679	415047	504962	466258	374318	363332	379773	506090	411568
	M	344619	412317	593252	734404	296617	382562	466421	296927	957211	566958	473995	241465	719191	248687	668861	194389	550086	568124	425626	317529	320697	327911	3524	1600							M	357948	385380	400053	375265	58244	55923	396188	401547	406211	399887	362097	366165	350163	337769	374499	395596	443047
	N	377805	517471	341115	321672	756895	442468	432013	562201	693060	377949	343501	246913	269867	999178	326478	448667	572624	505382	346569	462298	345720	579313	3697	1546							N	341062	348583	383890	360581	48808	46249	391538	410107	408601	387051	358987	361893	350645	325985	380717	397280	434308
	O	150661	137685	586190	435336	427531	327551	404396	338799	235396	823414	350739	441966	506742	350083	344858	367728	389858	305319	296795	260281	577443	453928	2787	1430							O	188472	206337	346186	363050	345870	372923	383115	427258	297596	289797	343907	372563	404986	343601	332694	368110	405870
	P	146593	141302	367372	371390	369933	291780	251685	623141	396717	276545	307309	399582	397077	361934	237919	272440	469847	511167	291776	319551	671211	567089	3777	1493							P	149530	173565	334179	338159	353558	344044	380982	402792	287143	256838	312899	325999	314344	311054	335187	362834	418045
3- Result obtained with M2B compounds
	antiviral activity																															CC50
	<>	1	2	3	4	5	6	7	8	9	10	11	12	13	14	15	16	17	18	19	20	21	22	23	24							<>	1	2	3	4	5	6	7	8	9	10	11	12	13	14	15	16	17
	A	493	670	133291	121387	504998	339731	476406	471135	701199	323573	368603	457359	462990	278347	416620	456243	276087	367569	327597	621693	623163	309147	310476#	301008#							A	297133	318145	220621	477374	367846	363710	21304	20525	288030	288720	15146	11586	152500	170121	84823	138170	216409
	B	426	663	119246	111261	405167	554683	233871	189243	872386	378305	801873	291272	219863	335438	145292	300211	372488	216586	274720	259876	614504	363888	415632	485576							B	274035	329147	361622	485732	385236	367221	35907	30274	303016	291235	23107	17884	134915	191897	142747	150398	296561
	C	506	1240	322930	618878	494309	459105	220117	135263	665131	693351	550053	641762	718178	317676	433525	710596	437958	479236	574280	407470	422431	374227	681877	817740#		Ave High	519489				C	325632	347095	236347	253246	482864	451008	503615	496883	300266	292976	275594	275570	158365	156619	330522	334876	262463
	D	513	1366	311198	438132	290347	397374	212190	319164	548855	308136	207903	357391	275247	134678	502283	461799	226355	397300	338575	170596	456728	242066	592652	337080#		SD High	118198				D	334346	342755	235410	233214	452803	482584	486239	487975	299798	285802	280764	280092	163332	160344	326123	336681	272929
	E	613	1496	397738	173437	213167	197209	353125	310867	328348	313295	357195	328464	398840	271531	200013	746710	333845	271497	364633	141952	300524	391594	478303	255774#		AVE Low	1547.72				E	339201	329038	29919	24633	31681	32535	34070	38106	294040	284474	338354	320528	26989	28492	403784	404423	302471
	F	663	1393	240933	153248	322657	224030	269839	455029	268504	170210	296561	231143	399331	413748	172022	501104	387015	280517	212238	519929	557678	468615	418816	329002#		SD Low	892.615				F	341092	337823	27742	21923	22913	22645	22488	26018	276140	280496	313502	309929	21682	23489	393974	439853	309551
	G	866	2006	356889	557856	281848	375709	176485	361326	334548	358751	385593	628596	690261	621813	294104	368554	457551	238195	377967	374657	598477	697464	580894	544705							G	336084	348112	268711	245974	296641	300657	217430	201296	254453	236077	34415	26413	17994	21301	208838	239745	356909
	H	1656	3407	291644	265079	347733	176297	318095	249866	511264	355836	652171	736287	631802	673040	721240	514040	438821	579951	267987	232457	550663	404460	728644	602135		Z' score	0.310208				H	347123	345811	272463	263818	323938	326951	238679	213365	252157	248898	30981	23586	23157	24830	202796	217882	377348
	I	287686#	630312	394337	215261	346113	214040	414466	358824	184779	398646	431619	742105	446259	585878	376579	368385	270664	271837	785661	582776	535479	519581	3567	1926							I	340020	342667	464253	476279	288145	297423	308981	294850	375747	369993	391964	388430	364289	345192	29443	28278	277376
	J	459318	388168	178254	207882	276865	540471	150760	150545	229188	278614	491849	309722	293255	674620	326359	331203	425622	175739	384384	468862	237612	389544	2116	1140							J	344889	358213	462412	476498	283004	255781	282178	323461	381903	360251	395757	379219	364920	332495	23706	21114	280127
	K	512097	910934#	290270	184625	587587	679361	1149375	1097521	267863	314258	461111	787243	213658	519081	412218	364644	336491	263752	244263	531719	443883	585240	2877	1310							K	334458	369392	326032	304281	307235	305179	386135	363569	38663	34613	209699	207688	59325	52660	17660	25593	237921
	L	636793	338831	361076	488073	563315	442934	829735	865620	363698	393010	325950	199066	501971	389749	712952	247757	362746	331024	669140	356369	472702	555720	2983	1470							L	343968	335526	323984	305868	296198	305291	374369	375846	26269	22950	192011	195722	46012	41145	28241	20271	254522
	M	816709#	336568	492068	467873	542717	541300	314126	289724	435730	760479	580071	290847	319087	717243	405630	227048	251491	432442	282421	304897	708026	320564	2393	1303							M	341408	373065	406446	356366	284607	283485	146123	140123	19197	21562	320640	301482	23632	15424	14562	20545	318436
	N	300259#	162569#	703007	257079	461425	338733	443421	492476	535897	378548	331521	574446	402296	905315	208144	509473	558062	205408	379760	450852	439049	504037	2883	1070							N	327424	338315	383191	367175	267317	282948	133566	181165	19452	19916	323531	308267	26433	20833	19853	23582	305739
	O	138535	121767	341027	461446	753959	401695	336372	373189	349950	489719	487311	820732	485862	495198	649439	384130	544846	457195	307993	508658	679597	200161	2016	1010							O	170816	185130	343089	358717	289997	319326	303467	303935	19967	14355	24630	28928	282990	250565	221977	252888	75823
	P	133363	135287	438967	502172	238658	260988	329576	291943	391506	168744	290555	386517	796152	353842	369789	337055	473452	250180	310888	387688	368635	166954	2333	1153							P	128690	161445	328315	335873	292428	296955	280068	302338	18332	11956	12414	18963	241202	250912	256527	223579	69980
4- Result obtained with ZND compounds
	antiviral activity																															CC50
	<>	1	2	3	4	5	6	7	8	9	10	11	12	13	14	15	16	17	18	19	20	21	22	23	24							<>	1	2	3	4	5	6	7	8	9	10	11	12	13	14	15	16	17
	A	2473	12942	7098541	4594507	160295	129237	241178	286553	688637	311278	215998	182806	202238	229375	172049	168313	154261	123834	684386	1238719	231854	182012	461093	527975							A	318054	269072	193148	184506	529064	420897	76292	27438	115095	214758	16480	20696	500286	512108	472982	461441	531659
	B	1796	8238	5177236	7190537	133791	127888	173400	310249	512309	519394	176279	217983	435322	245089	152075	166967	129930	128374	713843	327614	178763	155154	648923	226376#							B	268509	333893	189160	192942	493957	470357	92347	87793	187605	192244	25998	30639	485771	526854	453969	367253	497790
	C	1330	2683	643064	922564	153926	126628	529181	514949	252318	238931	489089	400511	578973	277083	1917613	1791099	167774	130341	462637	722808	293077	371006	491513	249876#		Ave High	544479				C	331790	340417	441334	457940	522667	485976	162406	157631	470668	476538	315242	490204	413630	385983	422256	503885	509095
	D	1723	2657	394040	372203	129268	132217	882903	1044627	313595	353161	422828	282094	872552	290023	1839479	2127648	129387	123712	627166	401787	449237	453416	555904	560964		SD High	93838.6				D	335118	343936	494486	506953	470557	493719	151548	148050	480566	469672	281663	488471	364338	362342	386086	481995	460378
	E	1376	5378	1881245	3349538	427641	649483	1451661	1466175	226379	130386	884288	326488	291324	190882	176409	148677	200985	241317	771950	435642	331434	788083	524557	437915		AVE Low	2959.81				E	353583	331049	383375	435461	350453	359521	96492	64542	35367	40833	375652	380407	40944	38555	184619	467700	41343
	F	1290	7000	2148960	1696214	545441	809894	1088482	952824	141189	127056	335942	664086	233061	224219	158958	135202	142496	174549	718318	333978	259970	767370	193981#	665128		SD Low	2742.44				F	354207	342414	408439	405388	311899	344031	82425	58982	26798	33329	357734	346230	34241	35112	394211	520893	29155
	G	993	4581	918092	929464	826364	532385	184241	158824	159364	138090	542685	1048110	393264	267329	574689	1335290	328800	207552	636066	692051	1149030	489555	733004	352880							G	346473	343518	286513	487928	51954	40843	21338	26567	486810	438646	210998	216571	377935	368418	259897	288051	27106
	H	1483	4474	650055	754382	228568	747044	163193	157221	129315	139934	416648	913866	751399	982804	435048	498598	270845	279389	661624	392780	1006506	818673	671233	536056		Z' score	0.464944				H	353731	350977	289296	499450	47338	34127	25175	31889	521308	475185	202552	216885	407515	369477	270327	271948	34757
	I	336838#	338537#	164061	244114	146630	124129	1299717	572367	1858584	1766255	886074	890912	1139575	841243	854581	435741	674818	463493	485622	763954	149246	120939	2183	1636							I	361651	345255	35441	42739	456434	496519	333285	330417	422342	405747	147334	132304	40602	45260	352583	364935	498035
	J	551266	205288#	214050	159773	124041	130369	1046752	679163	858132	1776371	484374	608372	667032	843319	488230	582330	1455611	1081612	585530	396067	123393	119684	1406	706							J	363827	367677	29353	31497	473782	488892	337486	367345	393279	424997	142379	134867	35783	34016	365390	364469	505388
	K	464306	173194#	1054728	1203050	610873	1717196	158476	144611	224226	136974	328450	582718	417225	583712	294327	350525	159295	127270	154482	126122	876270	632376	1926	650							K	360723	363114	176122	172854	215685	216113	38458	43860	516367	490618	407522	415682	31165	31359	360557	367483	512194
	L	450415	582105	1075250	987961	1038939	839099	128520	138341	171533	162128	500824	602957	414537	160316	409384	488220	123002	123898	122127	126727	650966	627341	2170	823							L	349714	336752	182118	168403	195478	198077	35179	39931	472404	502383	390785	377536	31265	29624	344956	387498	494406
	M	581014	627863	338043	214405	280511	785269	239963	152419	292089	244688	408425	317288	200151	197165	904651	686561	513221	585439	148531	125148	586437	315770	1826	896							M	336144	351932	28583	29259	293189	305351	495861	505450	483942	466052	73762	61546	126170	119346	38213	44216	356969
	N	465469	1126050#	217969	289060	249530	993898	188465	206820	299114	171512	273020	215746	191715	187920	663557	734167	199547	342254	124431	125352	415855	387068	2423	1083							N	321649	316107	22127	22980	257350	328000	513446	488148	472842	463787	63660	57838	129160	128581	36627	38991	333078
	O	155475	124082	432265	471114	261137	682315	1521340	3635891	203055	164884	2069938	2176070	333404	564849	195045	140539	887690	383492	146293	125783	702280	544214	3944	1920							O	155085	162505	17362	20612	239554	278090	372235	379714	44390	44175	359990	361954	388557	353555	441270	491309	343803
	P	125155	132003	516458	526457	437453	145442	929103	918081	161978	146290	1200449	1430874	937290	323077	140305	143565	430973	431814	125077	129706	1012150	987746	8265	2440							P	109908	127517	14505	18415	232277	236430	344598	356969	27598	30793	336471	344710	326095	346652	449271	471422	332569
Raw data of the IC50 determination of the 15 hits selected from the MMV library
					Concentration µM
	1- Template used			REM	4.5	2.25	1.125	0.5625	0.28125	0.140625	0.0703125	0.0351562	0.0175781		Concentration µM
				Compounds	36	12	4	1.33333	0.444444	0.148148	0.0493827	0.0164609	0.00548697		36	12	4	1.33333	0.444444	0.148148	0.0493827	0.0164609	0.00548697
		<>	1	2	3	4	5	6	7	8	9	10	11	12	13	14	15	16	17	18	19	20	21	22	23	24
		A	Non Infected wells		Remdesivir										Compound 8										Infected wells
		B
		C			Compound1										Compound 9
		D
		E			Compound2										Compound 10
		F
		G			Compound3										Compound 11
		H
		I	Infected wells		Compound4										Compound 12										Non Infected wells
		J
		K			Compound5										Compound 13
		L
		M			Compound6										Compound 14
		N
		O			Compound7										Compound 15
		P
Raw data
	<>	1	2	3	4	5	6	7	8	9	10	11	12	13	14	15	16	17	18	19	20	21	22	23	24
	A	2941	5566	197766	190461	204674	195464	245301	343478	1270421	1946224	970093	533366	228838	205595	396217	301044	694885	646373	526149	1176525	642692	617815	504131#	904185
	B	3492	6757	209499	217017	203740	235670	234821	458999	560836	2066297	1029978	1388198	250074	249984	384082	503314	572814	780689	887483	913826	1276911	1562654	1091913	843640
	C	4429	7932	214162	355482	468542	738138	870922	785942	800169	1120174	1129119	1678855	247385	219919	249189	290897	646476	1218323	712724	1131726	1175997	957430	766899	658289		Ave High	866671
	D	4419	8352	218260	389189	411267	1027993	1058581	1347415	1336237	1564048	1095087	1180556	241715	247613	232741	428507	550542	1195524	1388315	835323	1868051	842482	534987#	668131		SD High	144069
	E	4972	9451	213333	207729	269330	782203	1518858	1367748	582792	1146355	830972	1015028	238845	225350	334326	1009086	1337513	771125	1310204	1489716	1380120	800707	1002494	764926		AVE Low	14788.8
	F	5163	9674	222822	236540	243632	764331	932280	1149424	1255006	1216647	1030804	1370421	252609	256744	421181	776673	902209	1153015	640494	1111431	826680	589473	934581	842753		SD Low	11187.6
	G	6540	11053	200828	204825	218163	224423	255889	1074416	899137	1436683	1215221	1513556	235632	220298	282547	669409	1182803	1303993	876608	1272747	1423843	917881	1456938#	726173
	H	13264	17487	223208	237889	239329	253990	332254	742132	1222464	1176809	683975	1004475	249912	254578	257187	373806	1370344	1517006	981777	1150750	929226	775853	601060#	807997		Z' score	0.453245
	I	659051	519589#	216783	344614	837123	780256	1242984	1013641	810157	1292172	846557	839736	252153	218958	221062	222839	276880	660481	1723759	1099545	1417411	1598406	48769	26255
	J	863810	958706	237092	357396	965610	1257769	1246598	900085	1143092	1788108	1759739	1185180	248760	238055	242792	249314	266526	527908	3147897	1233812	868444	1036532	33761	13224
	K	1065883	1026662	223459	221878	487874	1138596	1146524	1516788	1210673	601125	939433	1198716	242903	234055	226739	692339	1064901	1208153	1121961	699733	1070144	532293	28732	12886
	L	516319#	1022210	236074	250085	440166	776539	752329	1153102	1448299	740863	1504242	1992593	262319	251641	244558	380727	583608	915452	1299730	1835368	1027071	1313550	33721	11851
	M	1107930	507590#	220590	218115	981474	730256	1320941	770946	1424861	1259880	1901116	1114778	240644	219798	280786	456537	750650	1596426	1259713	1150896	1028372	944873	30345	11454
	N	803498	779596	234863	223190	588100	1196120	1367401	1024343	1016585	1367384	684700	1522972	246210	239819	284660	675613	884221	961559	1299726	897093	949915	476900	25355	10766
	O	471893#	678785	216532	203802	219805	354257	1149585	601492	833049	968508	729945	587687	218941	217004	1089199	898985	763899	873316	1046927	783639	937428	873154	24866	10162
	P	955324	506972#	207722	209038	228769	530673	647489	854221	614615	852842	601652	706281	229731	687427	514425	760923	556769	470904	1179677	770946	855329	859887	22093	7508
[truncated: 7 more columns]

## Sheet: 6-CC50 MMV hits 
MMV hits Cytotoxicity testing
				Concentration µM
1- Template used			REM	4.5	2.25	1.125	0.5625	0.28125	0.140625	0.0703125	0.0351562	0.0175781		Concentration µM
			Compounds	36	12	4	1.33333	0.444444	0.148148	0.0493827	0.0164609	0.00548697		36	12	4	1.33333	0.444444	0.148148	0.0493827	0.0164609	0.00548697
	<>	1	2	3	4	5	6	7	8	9	10	11	12	13	14	15	16	17	18	19	20	21	22	23	24
	A			Remdesivir										Compound 8										Control wells
	B
	C			Compound1										Compound 9
	D
	E			Compound2										Compound 10
	F
	G			Compound3										Compound 11
	H
	I			Compound4										Compound 12
	J
	K			Compound5										Compound 13
	L
	M			Compound6										Compound 14
	N
	O			Compound7										Compound 15
	P
				Concentration in µM
			REM	4.5	2.25	1.125	0.5625	0.28125	0.140625	0.0703125	0.0351562	0.0175781		Concentration in µM
			Compounds	36	18	9	4.5	2.25	1.125	0.5625	0.28125	0.140625		36	18	9	4.5	2.25	1.125	0.5625	0.28125	0.140625
	<>	1	2	3	4	5	6	7	8	9	10	11	12	13	14	15	16	17	18	19	20	21	22	23	24
	A			318660	325677	302792	294522	294079	287615	281356	291406	281684		19331	24563	258446	267873	272087	281882	286980	269302	274637		279604	271548
	B			288026	303163	294805	291744	296093	296564	294787	276805	292421		21378	26340	242884	268012	279831	283474	281617	275062	284387		268356	267668
	C			40011	162498	205594	250239	287033	294107	306085	273092	308865		22284	20465	186383	268679	270039	268756	266549	270571	272623		269921	262342
	D			25925	99992	196788	241496	278434	282025	281990	260286	252659		23837	24432	195117	240523	275170	274738	276182	266726	277383		273294	264440
	E			21328	22672	222423	278243	282123	306298	290478	296857	259036		34328	216278	259387	256867	258894	263693	260206	275632	286607		261901	265037
	F			24161	23739	205498	265955	297538	287176	277317	261435	247207		31329	198307	237752	266299	282377	281962	262890	279674	286360		266816	279399
	G			214844	218661	235866	253748	246182	268530	266055	256142	256316		32143	176996	229740	247217	266069	263807	282666	270112	294040		266893	280252
	H			211329	225982	236140	238181	253634	241905	276005	271298	246667		29959	176859	233480	251186	257794	251813	259324	260991	281335		276353	281224
	I			149275	281297	276903	279817	253031	290429	274362	262668	272738		62913	219320	218937	219841	205556	242562	260866	276151	268989		267070	288180
	J			230311	272122	280409	277387	271506	284729	272484	271475	263057		49683	227920	222543	232225	212442	231026	269483	267439	278884		271611	287639
	K			33065	213958	251890	269097	266514	262349	252826	269190	248357		29102	31048	166192	232094	268144	266879	255032	259807	271399		263141	280775
	L			25928	165197	236748	289285	265367	270866	285976	255299	257551		27930	27264	138429	249387	277599	269872	250049	247692	260074		270839	274936
	M			25634	202366	247720	274053	263547	276906	259581	281189	272178		32652	196378	258071	290398	268033	271875	290377	258078	275455		271371	261769
	N			24747	193279	249952	258995	294571	276809	280694	275288	273778		32016	201926	282816	280057	311573	300968	281172	266969	274195		285795	262196
	O			19863	32585	220863	253440	261060	285837	265548	254359	252219		31899	178566	247845	274049	275030	287287	270762	255413	263328		268266	283328
	P			15781	18673	202793	232640	250898	254414	249633	251557	260158		26022	125164	230283	257027	292536	270369	251297	248357	263304		273952	267466

## Sheet: 7-CPE pictures at 24h
	Pictures of infected wells at 24H
	Pic 1 at 10 X
	Pic 2 at 10 X
	Pic 3 at 4X
	Pic 4 at 10X
